# Supplementary material for: Inducible cell-to-cell signaling for tunable dynamics in microbial communities
Source: Nat Commun. 2020 Mar 4;11:1193. doi: 10.1038/s41467-020-15056-8 (PMC7055273; doi:10.1038/s41467-020-15056-8)
Supplement: Supplementary file 9 — Source Data [file 41467_2020_15056_MOESM9_ESM.xlsx]

## Sheet: Sheet1
Figure 1d
				Tecan plate reader set up with AM10 grown in multiple concentrations of p-coumaric acid.
OD 600
Cycle Nr.	1	2	3	4	5	6	7	8	9	10	11	12	13	14	15	16	17	18	19	20	21	22	23	24	25	26	27	28	29	30	31	32	33	34	35	36	37	38	39	40	41	42	43	44	45	46	47	48	49
Time [s]	0	625.8	1251.6	1877.4	2503.2	3128.9	3754.8	4380.6	5006.3	5632.1	6257.9	6883.6	7511.2	8137	8762.7	9388.5	10016.3	10642	11267.8	11893.6	12519.3	13145.1	13770.9	14396.6	15024.5	15650.2	16276	16901.8	17527.6	18153.3	18779.1	19404.9	20030.7	20656.4	21282.2	21907.9	22533.7	23159.5	23785.2	24411.1	25037	25662.8	26288.7	26914.4	27540.2	28166	28791.7	29417.5	30043.2
Temp. [°C]	37.2	37	37.2	36.8	37.1	37.1	37.1	37	37.2	37.2	37.2	37.2	37.3	37.1	37.3	37.1	37.2	37.1	37.2	37	37.3	37.2	37.3	37.1	36.9	37.3	37	37.3	37.1	37.1	37.2	37.2	37.1	37.2	37.1	37.1	37.2	37.1	37.3	37.1	37	37	37	37.1	37	37.3	37.3	37.1	37.3
A1	0.0917	0.0941	0.0951	0.0974	0.1005	0.1053	0.1117	0.1206	0.1344	0.1532	0.1779	0.21	0.2377	0.2732	0.3201	0.378	0.4179	0.4304	0.4541	0.5022	0.5451	0.5864	0.6277	0.6696	0.7024	0.7366	0.7685	0.7975	0.8186	0.8393	0.8637	0.8807	0.9009	0.9214	0.9361	0.9371	0.9478	0.9547	0.9616	0.9755	0.9871	1	1.0098	1.0184	1.0205	1.028	1.0273	1.026	1.0232
A2	0.0942	0.0944	0.0956	0.0973	0.1011	0.1053	0.1115	0.1199	0.1338	0.1519	0.1767	0.2108	0.2367	0.2746	0.3193	0.3786	0.4185	0.4379	0.4498	0.4873	0.5291	0.5699	0.6104	0.6512	0.6908	0.7263	0.7577	0.7847	0.8119	0.8341	0.8523	0.8746	0.8932	0.9111	0.9311	0.9402	0.9502	0.9579	0.9683	0.976	0.9893	0.9979	1.0094	1.0249	1.0336	1.0375	1.0465	1.05	1.0457
A3	0.0908	0.0924	0.0938	0.096	0.0989	0.1039	0.1098	0.1183	0.1306	0.1472	0.1703	0.203	0.2295	0.2661	0.3073	0.3662	0.4048	0.4437	0.4524	0.4737	0.4979	0.5294	0.5662	0.6054	0.6445	0.6795	0.7141	0.7465	0.776	0.7999	0.8235	0.8449	0.8646	0.8859	0.9097	0.9209	0.9361	0.9504	0.9627	0.9723	0.983	0.9919	1.0033	1.0131	1.025	1.0369	1.045	1.0531	1.0546
A4	0.0903	0.0942	0.095	0.0972	0.1002	0.1051	0.1108	0.1162	0.1221	0.1262	0.131	0.1385	0.1486	0.1615	0.1755	0.1921	0.2105	0.2282	0.2485	0.2729	0.3016	0.3347	0.3736	0.416	0.454	0.486	0.4971	0.5206	0.5491	0.5834	0.6198	0.6558	0.691	0.729	0.7632	0.7885	0.8144	0.8416	0.8637	0.884	0.9037	0.9232	0.943	0.9618	0.9766	0.9926	1.0084	1.0231	1.0329
A5	0.0895	0.0935	0.0942	0.0962	0.0995	0.1047	0.1103	0.1156	0.1208	0.1246	0.1286	0.1349	0.1433	0.1544	0.1665	0.1801	0.1952	0.2124	0.2285	0.2486	0.2723	0.2996	0.3306	0.3668	0.4084	0.4465	0.4814	0.5072	0.5197	0.546	0.5842	0.6188	0.6551	0.6928	0.7266	0.7537	0.782	0.8099	0.8388	0.8611	0.8804	0.9025	0.9211	0.9427	0.9616	0.9777	0.992	1.009	1.0237
A6	0.0912	0.0939	0.0947	0.0969	0.1002	0.1053	0.1106	0.1161	0.1205	0.1234	0.1272	0.1325	0.1391	0.1484	0.1597	0.1715	0.1855	0.1995	0.2157	0.2324	0.2502	0.273	0.2998	0.3324	0.3691	0.408	0.4497	0.4861	0.5278	0.5396	0.558	0.5791	0.6086	0.6352	0.659	0.681	0.7047	0.7299	0.7548	0.7818	0.8056	0.8312	0.8575	0.8815	0.9044	0.9267	0.947	0.966	0.9843
B1	0.0969	0.0982	0.0995	0.1016	0.1055	0.1087	0.1159	0.1261	0.141	0.1614	0.1884	0.224	0.2524	0.288	0.3352	0.3922	0.4364	0.448	0.4613	0.5094	0.5533	0.5966	0.638	0.6781	0.7174	0.7487	0.7758	0.8091	0.8299	0.8509	0.8745	0.8946	0.913	0.9325	0.9422	0.9485	0.9551	0.9638	0.9727	0.9848	0.9956	1.0098	1.0186	1.0223	1.0321	1.0347	1.0423	1.038	1.0349
B2	0.0912	0.0943	0.0953	0.0979	0.1015	0.1071	0.1144	0.1247	0.1407	0.1622	0.1898	0.2263	0.2558	0.2924	0.3411	0.3941	0.441	0.4502	0.4603	0.497	0.5397	0.5838	0.6256	0.6684	0.7104	0.7432	0.7725	0.8028	0.8272	0.8475	0.8674	0.8896	0.9104	0.9278	0.9491	0.9571	0.9672	0.974	0.9851	0.995	1.0074	1.0175	1.0296	1.0383	1.0497	1.059	1.0665	1.0689	1.0685
B3	0.0946	0.0948	0.096	0.0987	0.1027	0.1084	0.1161	0.1272	0.1435	0.166	0.1938	0.2294	0.2595	0.2947	0.3441	0.3958	0.4388	0.4506	0.4579	0.482	0.5087	0.5452	0.5836	0.6245	0.6657	0.6986	0.7335	0.7672	0.7934	0.8177	0.8415	0.8643	0.8849	0.9046	0.9285	0.9402	0.9595	0.971	0.9829	0.9927	1.0049	1.0164	1.0282	1.0372	1.0512	1.0627	1.072	1.0783	1.0777
B4	0.0955	0.0963	0.0978	0.1007	0.1043	0.1089	0.1164	0.1239	0.1328	0.1388	0.1444	0.1536	0.1664	0.1822	0.1993	0.2202	0.2399	0.2597	0.2843	0.3158	0.3496	0.3916	0.4374	0.4801	0.5235	0.5323	0.547	0.5737	0.6062	0.6429	0.6806	0.7187	0.7542	0.7864	0.8186	0.8444	0.8668	0.8905	0.9105	0.9285	0.9505	0.9706	0.9873	1.0027	1.0195	1.0386	1.052	1.0628	1.0799
B5	0.0899	0.0977	0.0966	0.0982	0.1021	0.1079	0.1143	0.1219	0.1284	0.1328	0.1366	0.1436	0.1517	0.1634	0.1771	0.1919	0.2089	0.2249	0.2463	0.2639	0.2876	0.3177	0.349	0.3887	0.4329	0.4758	0.513	0.548	0.5541	0.5794	0.6158	0.6515	0.6874	0.7217	0.7582	0.7894	0.816	0.8436	0.8674	0.8915	0.9156	0.9365	0.9559	0.9727	0.9923	1.0097	1.0265	1.0424	1.0593
B6	0.0924	0.0951	0.0959	0.0984	0.1025	0.1084	0.1149	0.1213	0.1279	0.1319	0.1363	0.1426	0.1513	0.1622	0.1748	0.1888	0.2044	0.2201	0.2374	0.257	0.2797	0.3088	0.3396	0.3773	0.4212	0.4594	0.4976	0.5337	0.5438	0.5652	0.5903	0.6213	0.6481	0.6712	0.6981	0.7221	0.7468	0.772	0.7968	0.8224	0.8511	0.8782	0.9024	0.9233	0.9447	0.967	0.9851	1.0051	1.0224
C1	0.0965	0.0967	0.0982	0.1007	0.1046	0.1086	0.1159	0.1274	0.1422	0.1624	0.1894	0.2255	0.2521	0.2897	0.3356	0.3923	0.4359	0.4465	0.4628	0.5134	0.5535	0.5969	0.637	0.6803	0.7175	0.748	0.7795	0.8085	0.8313	0.8527	0.8751	0.8971	0.917	0.9292	0.9406	0.9475	0.9535	0.9617	0.9702	0.979	0.9905	1.0025	1.0117	1.0173	1.0228	1.0247	1.0294	1.0304	1.0287
C2	0.0991	0.0958	0.0967	0.0987	0.1025	0.1072	0.1135	0.1236	0.1366	0.1568	0.1823	0.2183	0.2434	0.2825	0.3252	0.3818	0.4226	0.451	0.4564	0.4835	0.5169	0.5559	0.5962	0.639	0.678	0.7128	0.7479	0.7778	0.8024	0.8282	0.8502	0.871	0.8918	0.9087	0.9303	0.9474	0.9588	0.9682	0.975	0.9863	0.9952	1.0082	1.0159	1.0303	1.0432	1.0479	1.0532	1.0601	1.0586
C3	0.0917	0.0926	0.0939	0.0961	0.0996	0.1044	0.1104	0.1201	0.1327	0.1526	0.1753	0.2101	0.236	0.2727	0.3141	0.3705	0.4085	0.4476	0.4531	0.4709	0.4983	0.5318	0.5698	0.6109	0.6516	0.6849	0.7169	0.7515	0.7787	0.8046	0.8283	0.85	0.8707	0.8893	0.9142	0.93	0.945	0.9598	0.9696	0.9799	0.9919	1.0018	1.0144	1.0254	1.0362	1.0487	1.0563	1.065	1.0661
C4	0.0959	0.098	0.0993	0.102	0.1056	0.1112	0.118	0.1265	0.1345	0.1412	0.1482	0.1569	0.1692	0.1841	0.2007	0.2199	0.2396	0.2603	0.2854	0.3155	0.3509	0.3931	0.4314	0.4757	0.5001	0.5131	0.537	0.5719	0.6093	0.65	0.6868	0.7241	0.7586	0.7936	0.8224	0.8486	0.8694	0.8923	0.9134	0.9336	0.9523	0.9747	0.9918	1.007	1.0261	1.0399	1.0546	1.0664	1.0825
C5	0.0948	0.0948	0.0956	0.098	0.1018	0.1073	0.1134	0.1201	0.1262	0.131	0.1353	0.1421	0.1511	0.1628	0.1766	0.1906	0.2065	0.2254	0.2426	0.2642	0.2901	0.3209	0.3533	0.3935	0.4357	0.471	0.5086	0.5252	0.5361	0.57	0.6079	0.6463	0.6828	0.7222	0.7546	0.7843	0.8126	0.8415	0.8673	0.8906	0.9121	0.9344	0.9539	0.9736	0.9955	1.0125	1.0263	1.0451	1.0622
C6	0.096	0.0955	0.0971	0.0997	0.1039	0.1103	0.1169	0.1241	0.131	0.1362	0.1414	0.1485	0.1579	0.1693	0.1816	0.1966	0.2137	0.2312	0.2483	0.2704	0.2975	0.3292	0.3619	0.403	0.4465	0.4818	0.5206	0.5357	0.5534	0.5791	0.6088	0.6379	0.663	0.6859	0.713	0.7359	0.7604	0.7873	0.8138	0.8376	0.8662	0.8907	0.9139	0.9359	0.9559	0.9772	0.9963	1.012	1.0252
GFP
Cycle Nr.	1	2	3	4	5	6	7	8	9	10	11	12	13	14	15	16	17	18	19	20	21	22	23	24	25	26	27	28	29	30	31	32	33	34	35	36	37	38	39	40	41	42	43	44	45	46	47	48	49
Time [s]	0	625.8	1251.6	1877.4	2503.2	3128.9	3754.8	4380.6	5006.3	5632.1	6257.9	6883.6	7511.2	8137	8762.7	9388.5	10016.3	10642	11267.8	11893.6	12519.3	13145.1	13770.9	14396.6	15024.5	15650.2	16276	16901.8	17527.6	18153.3	18779.1	19404.9	20030.7	20656.4	21282.2	21907.9	22533.7	23159.5	23785.2	24411.1	25037	25662.8	26288.7	26914.4	27540.2	28166	28791.7	29417.5	30043.2
Temp. [°C]	37.1	37.1	37.1	37.3	37.3	37.3	37.2	37.1	37	37.3	37.3	37.3	37.1	37.1	37.1	37.2	37.3	36.9	37.3	37	37.1	37.2	37.1	37.1	37.2	37.1	37	37.1	37.1	37	37.3	37	37.1	37.3	37.3	37	37.2	37.2	37.3	37	37	37	37.1	37.2	37.1	37.2	37.3	37.3	37.1
A1	5764	5735	5556	5451	5315	5554	5602	5865	5927	6111	6366	6719	7936	9683	13248	17989	25680	32622	40154	52332	77715	120349	178941	262678	376997	525404	713452	905856	1098264	1287281	1456331	1632327	1772039	1859134	1923271	1973795	2065503	2132517	2216442	2278066	2332238	2398118	2432023	2414621	2384749	2400171	2476199	2510013	2555163
A2	6094	5993	5642	5668	5577	5666	5753	6140	6357	6690	7164	7815	9902	15303	26077	43171	66614	93016	113896	144529	199520	284643	396650	542087	694592	869226	1103136	1331159	1549936	1749510	1914447	2072664	2242453	2337227	2406612	2467943	2615070	2700074	2792561	2841596	2934088	2991178	3049043	3059374	3013017	3041628	3156604	3196482	3259415
A3	6042	6002	5780	5751	5571	5973	6334	6871	7567	8517	10126	12697	18117	28390	48606	82144	136537	206838	262168	305685	358713	430657	530010	643455	780437	938776	1138166	1354315	1584972	1802426	1976122	2184101	2345189	2444158	2528141	2625271	2804192	2943342	3053979	3146299	3227906	3331024	3373897	3370670	3368311	3434456	3536124	3583590	3653180
A4	5832	5858	5658	5653	5705	6073	6682	7391	8551	10569	12734	15465	19133	23116	27919	34824	44344	55637	70725	88623	111705	137591	166046	200169	240442	285393	333980	386604	445244	533293	643022	795617	977256	1146783	1340388	1538515	1794003	2032548	2241410	2436817	2631063	2795889	2937234	3044138	3125153	3239873	3462525	3586526	3717131
A5	5830	5699	5640	5672	5631	6032	6536	7529	8811	10442	12484	15123	18236	21756	25541	30817	39102	48308	60931	74917	94649	114356	136981	163092	195882	233685	290718	361382	421511	483796	552430	647980	779172	897425	1042120	1208554	1429183	1663156	1871325	2061597	2274181	2447412	2604138	2715048	2783596	2964062	3156477	3311829	3471137
A6	5997	5901	5739	5759	5745	6176	6675	7721	8716	10430	12265	14260	17041	19553	22873	27321	34071	41568	51205	62571	76816	94597	112727	135292	156820	185910	229741	287482	354880	421816	473131	533698	602234	672514	745870	839775	974670	1103693	1258739	1402934	1592246	1778898	1964348	2106111	2247557	2434215	2692156	2940490	3171736
B1	5643	5864	5540	5589	5374	5472	5668	5937	5879	6152	6393	6900	7963	10197	15116	22601	33724	44764	55868	72878	111022	172296	258201	377742	515918	694753	904665	1102619	1302592	1478946	1653777	1825381	1969504	2049005	2115302	2180409	2274906	2347907	2401640	2492943	2538260	2587582	2651416	2641677	2615198	2640984	2708655	2762378	2832520
B2	5873	5889	5791	5573	5479	5729	5882	6083	6401	6585	7015	7774	9816	14839	25502	42478	64625	87764	105604	136072	188362	272910	382551	522131	680949	863598	1080422	1316425	1515167	1706784	1867818	2022980	2181489	2256526	2327510	2430038	2523405	2624684	2700003	2776801	2850428	2929018	2959090	2933631	2907186	2953638	3071380	3125968	3165413
B3	6239	5758	5667	5562	5659	5904	6402	7053	7853	8968	10792	14154	21211	35490	61193	98133	158686	216502	258912	299923	353548	433804	533160	660378	793848	950758	1154321	1371132	1584035	1790376	1976526	2166684	2317058	2396312	2501138	2598917	2758813	2884201	3008187	3107193	3153424	3247952	3275624	3286545	3249299	3332970	3437173	3485517	3551893
B4	6092	5867	5647	5835	5822	6142	6689	7765	8961	11334	13848	17312	21353	26385	32947	41361	52704	68239	86867	109044	134697	164655	200140	239034	284034	322398	371020	429133	507996	615335	749342	918299	1108650	1287071	1460595	1677618	1903442	2090195	2286021	2437809	2588940	2756266	2882974	2943367	2997323	3105772	3269356	3364984	3496888
B5	5849	5852	5902	5680	5724	6040	6703	7582	8743	10652	12689	15603	18668	21881	26588	32398	41081	51284	64015	79236	99126	120471	144085	170823	201501	239415	301494	370842	434877	496028	570546	667364	789944	912650	1047899	1211227	1422115	1644095	1847091	2038344	2208473	2385332	2498712	2595620	2678234	2837085	3005938	3121334	3275848
B6	6096	5855	5730	5724	5712	6148	6695	7580	9012	10875	13192	15617	18488	21941	25918	31896	40021	49137	61746	75373	92532	111307	134912	160247	186910	222693	277705	345528	399530	456045	515793	589013	672178	747304	838004	935160	1075361	1217428	1379022	1537238	1712989	1905869	2098497	2227996	2346005	2510491	2753834	2950324	3120755
C1	5860	5879	5617	5540	5484	5633	5780	5955	6127	6164	6500	6841	7970	9796	13109	18203	25659	33391	40584	52691	76571	120906	182195	270954	392492	551692	745455	940697	1126719	1311753	1486520	1657777	1804189	1891532	1960464	2008174	2107251	2176365	2251705	2317884	2382019	2440475	2463190	2451075	2434917	2481408	2559160	2608128	2657655
C2	6213	5928	5819	5622	5591	5768	6037	6448	6613	7107	7642	8774	11340	17675	29106	47911	76885	114620	144561	177319	229091	307403	407749	537931	680506	858911	1070513	1301930	1522220	1724300	1868604	2077977	2212681	2321393	2396431	2494566	2623591	2732769	2836205	2919863	2991151	3063706	3088819	3091828	3064402	3133650	3230097	3296973	3342115
C3	6013	6063	5805	5731	5688	5988	6347	6992	7468	8645	10268	12689	17765	27804	47646	79132	132766	203876	256850	299756	353004	428254	522690	640758	766603	930486	1129043	1334081	1557850	1755513	1951625	2132548	2271742	2388669	2463664	2577059	2740071	2879984	2974744	3063364	3114602	3223103	3258811	3264324	3215995	3303898	3416560	3471971	3523973
C4	5893	5918	5743	5897	5839	6216	6761	7728	9298	11219	14173	17470	22004	27072	33751	42806	55035	70996	90157	110943	139543	169387	202803	246567	288956	329337	375302	450141	538421	661283	821625	996959	1193264	1379247	1564474	1763416	1992105	2193804	2355180	2510752	2666167	2820366	2943688	3010786	3058451	3154193	3311550	3392499	3526360
C5	6073	6012	5956	5751	5738	6148	6686	7587	8867	10784	12972	15376	18880	22259	26090	32029	40912	51749	64241	80643	99053	121215	145505	172874	204531	249598	310799	371564	433105	485677	559760	655060	782464	904520	1050955	1223240	1430049	1647605	1873613	2059694	2199766	2385540	2519510	2617863	2697259	2853802	3038882	3181863	3308255
C6	6193	6116	5774	5849	5904	6168	6780	7980	9516	11490	13906	16814	20163	23980	29151	35860	45276	56600	71031	87776	106542	128397	151172	181463	212297	257559	324563	389041	440242	498782	567353	641017	725691	823575	911053	1018850	1173057	1321157	1494620	1666023	1847580	2036603	2217959	2338837	2445642	2605584	2818132	2991681	3145563
Figure 1e
						Tecan plate reader set up with MG1655 wildtype grown in multiple concentrations of p-coumaric acid.
OD 600
Cycle Nr.	1	2	3	4	5	6	7	8	9	10	11	12	13	14	15	16	17	18	19	20	21	22	23	24	25	26	27	28	29	30	31	32	33	34	35	36	37	38	39	40	41	42	43	44	45	46	47	48	49
Time [s]	0	318.5	637	955.5	1273.9	1592.4	1910.9	2229.4	2547.9	2866.4	3184.8	3503.3	3821.8	4140.3	4458.8	4777.3	5095.7	5414.2	5732.7	6051.2	6369.7	6688.2	7006.7	7325.1	7643.6	7962.1	8280.6	8599.1	8917.5	9236	9554.5	9873	10191.5	10510	10828.5	11146.9	11465.4	11783.9	12102.4	12420.9	12739.4	13057.8	13376.3	13694.8	14013.3	14331.8	14650.3	14968.7	15287.2
Temp. [°C]	37	37.1	36.9	37.1	37.2	37	37.2	37.1	37	37.3	37.2	37	37.2	37	37	37.1	37	37.1	37.2	37	37.2	37.2	37.2	37.2	37.3	37	37.1	37.1	37.2	37.1	37.1	37.3	37	37.1	37.3	37.1	37.1	37.3	37.1	37.3	37.1	37.2	37	37.1	37.1	37	37.1	37.1	37.2
A1	0.0923	0.0969	0.0976	0.0976	0.0983	0.0993	0.1001	0.1017	0.1033	0.1055	0.1077	0.1102	0.1137	0.118	0.1226	0.1287	0.1355	0.1444	0.1556	0.1679	0.1828	0.1957	0.2119	0.2172	0.2207	0.2272	0.239	0.2515	0.2643	0.2834	0.3071	0.3336	0.3623	0.3934	0.433	0.4637	0.4951	0.5264	0.5678	0.5975	0.6166	0.6257	0.6369	0.6526	0.6636	0.6771	0.6919	0.7041	0.7164
A2	0.0945	0.0981	0.098	0.0982	0.0991	0.1	0.1012	0.1026	0.1041	0.1063	0.1091	0.1122	0.1157	0.12	0.1256	0.1322	0.1403	0.1501	0.161	0.1746	0.1913	0.2073	0.2147	0.2157	0.2197	0.2271	0.2393	0.2514	0.2659	0.2856	0.308	0.3331	0.3609	0.3911	0.4308	0.4598	0.4898	0.5195	0.5573	0.5894	0.608	0.6179	0.6293	0.6414	0.6545	0.6665	0.679	0.6919	0.7027
A3	0.0928	0.0956	0.0961	0.0963	0.0974	0.098	0.0991	0.1012	0.1022	0.1046	0.1071	0.1103	0.1138	0.1173	0.1231	0.1295	0.138	0.1465	0.1591	0.1717	0.188	0.2026	0.2165	0.2197	0.2233	0.2306	0.2415	0.2538	0.2673	0.2885	0.3109	0.3376	0.3652	0.3945	0.4343	0.4641	0.4942	0.525	0.5664	0.596	0.6179	0.6295	0.6422	0.6544	0.668	0.6804	0.6932	0.7067	0.7191
A4	0.0956	0.096	0.0963	0.0964	0.0974	0.0983	0.0991	0.1005	0.1018	0.1041	0.1067	0.1098	0.1125	0.1163	0.1216	0.1281	0.1357	0.1444	0.1548	0.1668	0.1823	0.1973	0.212	0.2211	0.2244	0.2288	0.2386	0.2504	0.2631	0.2817	0.3028	0.3277	0.3547	0.3843	0.4228	0.451	0.4812	0.5136	0.5538	0.5857	0.6121	0.6262	0.6372	0.6506	0.6635	0.6773	0.6904	0.7031	0.7159
A5	0.0935	0.0972	0.0976	0.0978	0.0986	0.099	0.1003	0.1013	0.1027	0.1049	0.1076	0.1103	0.1138	0.1174	0.1227	0.1292	0.1365	0.1451	0.1557	0.1684	0.1839	0.1981	0.2124	0.2233	0.2257	0.231	0.2389	0.2521	0.2646	0.2835	0.3037	0.3287	0.3546	0.3844	0.4224	0.4503	0.4808	0.5136	0.5541	0.5817	0.6111	0.6242	0.6376	0.6522	0.6645	0.6759	0.6915	0.7024	0.7182
A6	0.0942	0.0971	0.0975	0.0973	0.0982	0.0992	0.1002	0.1013	0.1028	0.105	0.1079	0.1103	0.1133	0.1174	0.1226	0.1286	0.1363	0.1446	0.155	0.1674	0.183	0.1969	0.2117	0.224	0.2306	0.2351	0.2416	0.2541	0.2672	0.2856	0.3055	0.3293	0.3551	0.3842	0.4218	0.4489	0.4794	0.5134	0.5511	0.5801	0.6096	0.6278	0.6378	0.6513	0.6667	0.6796	0.6939	0.7046	0.7208
B1	0.0964	0.1002	0.1004	0.1004	0.1016	0.1022	0.1034	0.1047	0.1062	0.109	0.1114	0.1145	0.1187	0.1228	0.1285	0.1346	0.1432	0.1519	0.1647	0.1786	0.1957	0.2106	0.2267	0.2318	0.2339	0.2402	0.2529	0.2647	0.279	0.2987	0.3231	0.3516	0.3821	0.4153	0.4563	0.487	0.5213	0.5548	0.5929	0.6242	0.6406	0.6521	0.6596	0.6749	0.688	0.6997	0.7136	0.7263	0.7395
B2	0.0928	0.0973	0.0973	0.0977	0.0982	0.0993	0.1006	0.1019	0.1035	0.1058	0.1085	0.1112	0.1153	0.1194	0.1251	0.1319	0.1398	0.1486	0.1615	0.1755	0.1919	0.2082	0.2237	0.2262	0.2283	0.2353	0.2473	0.2598	0.2732	0.2928	0.316	0.3432	0.372	0.4043	0.446	0.4771	0.5095	0.5431	0.5819	0.6136	0.636	0.6479	0.6562	0.6693	0.6833	0.6971	0.7103	0.7223	0.7364
B3	0.0915	0.0967	0.097	0.0971	0.0977	0.0987	0.0996	0.1009	0.1027	0.1046	0.1075	0.11	0.114	0.1181	0.1238	0.13	0.1379	0.1471	0.1591	0.1723	0.1889	0.2062	0.2206	0.2253	0.2275	0.2329	0.2442	0.2563	0.2707	0.2896	0.3136	0.3411	0.3688	0.4024	0.4421	0.4725	0.5053	0.5373	0.5777	0.6109	0.6294	0.6415	0.6494	0.6631	0.6762	0.6892	0.7044	0.7172	0.7292
B4	0.0931	0.0971	0.097	0.0974	0.0977	0.0987	0.1	0.1007	0.1025	0.1044	0.1066	0.1092	0.1128	0.1165	0.1213	0.1271	0.1342	0.1424	0.1532	0.1651	0.1801	0.1957	0.2106	0.2247	0.2274	0.2304	0.2387	0.2505	0.2621	0.279	0.2998	0.3252	0.3518	0.3835	0.4208	0.4516	0.4831	0.5179	0.5545	0.5922	0.6212	0.6373	0.6457	0.6594	0.6737	0.6862	0.7011	0.7151	0.7297
B5	0.0927	0.0974	0.0976	0.0978	0.0981	0.0991	0.1003	0.1015	0.1036	0.1052	0.1076	0.1105	0.1141	0.1182	0.1235	0.1299	0.1372	0.1458	0.1571	0.1698	0.186	0.2025	0.2173	0.2303	0.2335	0.2363	0.2451	0.2569	0.2696	0.2882	0.309	0.3351	0.3614	0.3923	0.4324	0.4614	0.4952	0.5291	0.5685	0.5992	0.6297	0.6448	0.6535	0.6712	0.6834	0.6929	0.7099	0.7216	0.7359
B6	0.095	0.0965	0.0965	0.0968	0.0975	0.0981	0.099	0.1001	0.102	0.104	0.1063	0.109	0.1124	0.1163	0.1211	0.1268	0.1343	0.1422	0.153	0.1653	0.1802	0.1959	0.2107	0.2259	0.2337	0.2371	0.2419	0.2527	0.2672	0.2831	0.3033	0.3266	0.351	0.3813	0.4198	0.4486	0.4786	0.512	0.5521	0.5852	0.6147	0.6343	0.6454	0.6606	0.6726	0.6843	0.7015	0.7143	0.7293
C1	0.0926	0.0992	0.0991	0.0993	0.1017	0.1007	0.1019	0.1029	0.1047	0.1068	0.1097	0.1126	0.1167	0.1209	0.1266	0.1341	0.1416	0.1533	0.1628	0.1768	0.1939	0.2104	0.2247	0.2298	0.2321	0.2372	0.2482	0.261	0.2758	0.2944	0.3166	0.3439	0.3745	0.4034	0.4449	0.4772	0.5086	0.5397	0.58	0.6083	0.6355	0.6444	0.6533	0.6654	0.6775	0.6887	0.7034	0.7151	0.7304
C2	0.0914	0.0969	0.0971	0.0978	0.0984	0.0995	0.1007	0.102	0.1038	0.1062	0.1086	0.1114	0.1151	0.1196	0.1248	0.1316	0.1398	0.1486	0.1603	0.1736	0.1903	0.2069	0.2195	0.2245	0.228	0.2323	0.2443	0.2568	0.2712	0.2896	0.3121	0.3376	0.3649	0.3963	0.4372	0.4671	0.5009	0.5324	0.5721	0.6034	0.6291	0.6389	0.6465	0.6611	0.6733	0.6858	0.7004	0.7136	0.724
C3	0.0949	0.0959	0.0963	0.0967	0.0975	0.0984	0.0997	0.1011	0.1026	0.105	0.1074	0.11	0.114	0.1185	0.1233	0.13	0.1376	0.146	0.1583	0.1712	0.1879	0.203	0.2182	0.2259	0.229	0.2342	0.2436	0.2556	0.2691	0.2878	0.3104	0.3369	0.3644	0.3948	0.4363	0.4663	0.4975	0.5315	0.5718	0.6025	0.6265	0.6371	0.6493	0.6602	0.6738	0.6872	0.7034	0.7146	0.7271
C4	0.0941	0.096	0.096	0.0964	0.0975	0.098	0.0992	0.1003	0.1019	0.1045	0.1064	0.109	0.1125	0.1164	0.1215	0.1279	0.135	0.1431	0.1549	0.1675	0.1824	0.1969	0.2123	0.2242	0.2275	0.2307	0.2393	0.2518	0.2634	0.2811	0.3014	0.3272	0.3545	0.3843	0.4246	0.4542	0.485	0.5187	0.5573	0.591	0.6188	0.6324	0.6424	0.6563	0.6683	0.6822	0.6976	0.7108	0.7245
C5	0.092	0.0968	0.0973	0.0975	0.0981	0.0992	0.1001	0.101	0.1028	0.1048	0.1071	0.1099	0.1137	0.1174	0.1228	0.1287	0.1363	0.1442	0.1561	0.1682	0.1837	0.1991	0.2139	0.2263	0.2292	0.2335	0.241	0.2534	0.2648	0.2826	0.3035	0.329	0.3562	0.3855	0.4253	0.4547	0.4843	0.5206	0.5591	0.5895	0.6198	0.6324	0.645	0.6561	0.6723	0.6835	0.7017	0.7143	0.7252
C6	0.0906	0.0951	0.0954	0.0959	0.0963	0.097	0.0984	0.0992	0.1008	0.1029	0.105	0.1076	0.1107	0.1145	0.1195	0.1251	0.1318	0.1398	0.1509	0.1621	0.1771	0.1909	0.2057	0.2186	0.2261	0.2289	0.2351	0.2456	0.2582	0.275	0.2936	0.3171	0.3416	0.3704	0.4068	0.4358	0.4651	0.498	0.5374	0.5676	0.5961	0.6119	0.6234	0.6366	0.651	0.6607	0.6776	0.689	0.7026
[truncated: 137 more columns]

## Sheet: Sheet2
Figure 2e
Data from heatmaps		Each column represents an individual trap imaged over time. The values are the average GFP detected in the trap. Increasing row number represents increasing time. Images were taken at intervals of 6 minutes
Heatmap 1															Heatmap 2															Heatmap 3															Heatmap 4
322.714	316.976	322.295	323.94	324.415	323.003	320.952	305.4	298.388	301.586	309.035	308.164	306.493	306.615		312.203	303.026	308.259	309.981	313.062	310.134	310.69	307.216	301.854	311.887	312.184	302.995	300.822	303.733		307.428	299.943	307.119	318.524	313.119	312.327	321.704	306.839	299.577	305.093	307.097	306.65	304.58	302.468		305.879	305.01	307.395	311.569	309.268
323.892	316.696	321.8	325.135	325.204	323.758	321.25	306.439	298.245	302.191	309.619	308.263	306.581	307.275		312.63	304.111	309.172	309.949	314.513	310.682	310.85	308.916	302.319	313.206	313.301	302.974	301.122	303.864		309.056	300.477	308.174	318.83	313.989	313.599	322.903	305.97	297.802	304.198	306.625	305.534	303.816	301.612		306.691	306.196	307.072	312.351	309.613
325.395	318.748	323.454	326.791	326.195	325.095	322.752	306.535	298.325	301.884	309.599	307.912	305.94	306.393		314.101	304.979	310.155	311.065	314.83	311.289	311.213	311.85	304.351	315.761	315.098	304.653	302.132	304.534		310.771	302.095	309.168	321.083	315.216	312.539	324.935	307.003	298.979	305.288	307.655	306.288	304.046	302.771		306.986	307.318	306.196	312.617	309.324
326.239	319.02	323.756	327.51	326.253	325.598	323.682	308.07	298.256	302.646	310.283	309.226	306.609	307.468		316.348	306.566	311.714	312.315	316.717	313.117	312.91	313.456	305.493	317.512	316.235	303.843	301.686	305.444		312.313	302.407	309.992	322.388	316.547	313.545	327.007	307.613	299.082	305.224	307.443	306.601	303.458	302.878		308.346	309.15	306.474	313.99	310.066
326.595	319.751	324.729	328.861	326.933	326.929	324.84	307.849	297.589	302.749	309.751	308.904	306.219	306.981		318.799	307.894	312.8	313.346	317.708	315.008	314.228	316.255	307.345	319.911	318.427	304.501	301.916	305.868		314.236	303.809	310.961	324.686	318.26	314.445	329.886	309.251	300.045	306.831	309.036	307.014	303.797	303.423		309.734	310.447	307.672	315.388	311.541
326.861	319.969	325.105	328.731	326.397	327.148	324.451	307.449	297.495	302.191	309.722	308.585	305.75	306.955		321.753	310.022	314.677	314.628	319.961	317.098	315.873	318.039	309.08	322.68	321.257	305.108	301.949	306.501		316.491	304.878	313.451	327.777	320.252	316.224	334.246	310.358	300.888	307.314	308.818	307.232	304.083	303.912		312.042	313.645	308.768	317.694	313.066
327.664	321.177	325.856	330.307	327.595	328.48	325.333	308.265	297.204	302.496	310.069	309.025	306.19	307.669		326.054	313.21	317.869	317.193	322.447	320.014	319.478	321.221	311.359	326.314	324.252	305.492	302.488	308.126		319.121	306.329	315.028	331.662	322.508	318.207	339.11	312.121	301.78	308.568	310.426	308.531	304.874	304.886		313.298	316.477	310.417	319.505	315.106
328.929	322.106	325.786	331.313	328.303	330.153	326.421	308.132	296.855	301.83	309.764	309.036	306.664	307.387		331.055	316.611	320.814	319.531	325.919	323.376	321.974	324.24	313.633	331.756	327.322	306.115	302.464	309.219		323.306	308.909	317.496	336.158	326.569	321.746	346.465	314.84	303.374	310.57	312.794	310.18	306.18	307.072		316.01	319.405	311.702	321.684	316.937
329.067	322.219	325.13	332.436	328.95	331.335	326.902	309.023	297.093	302.528	310.4	309.378	306.995	307.922		335.974	320.181	323.682	321.818	329.832	326.783	324.166	329.345	317.867	338.418	332.427	307.702	303.727	312.209		328.264	312.377	321.433	342.834	331.81	326.193	353.833	317.972	305.288	312.802	315.142	311.763	307.742	308.315		319.184	324.478	314.319	325.992	320.373
328.558	322.935	324.33	333.03	328.884	330.772	326.592	309.992	297.969	303.703	311.768	310.36	307.983	309.121		343.464	324.492	327.861	325.45	335.287	331.623	329.211	335.262	322.554	344.562	336.248	309.553	305.241	315.041		332.803	314.766	325.59	348.764	336.971	330.38	362.61	321.738	307.346	314.595	317.508	312.776	308.041	310.06		322.911	329.52	316.84	330.034	323.328
328.241	323.806	323.755	334.306	329.965	332.191	326.943	311.007	298.062	303.319	312.551	311.005	308.014	309.625		350.157	330.967	333.341	330.838	341.916	337.041	333.827	340.925	325.839	349.207	340.499	310.228	305.427	317.139		337.18	317.504	331.091	357.542	343.806	334.686	370.961	326.165	309.296	318.158	320.376	313.999	309.634	312.106		326.331	334.806	318.797	333.813	326.596
327.935	324.148	322.952	334.505	331.107	332.62	328.298	311.966	299.252	304.082	313.381	312.139	308.784	310.877		356.356	336.61	337.539	335.315	347.752	341.16	336.944	346.905	331.591	353.38	345.308	311.898	307.591	321.49		339.579	318.8	336.315	361.641	347.808	337.917	371.297	328.826	310.743	322.098	322.598	314.72	311.873	314.015		330.176	337.205	321.467	334.821	328.151
327.909	325.008	322.795	335.639	331.556	334.068	329.651	311.533	298.97	304.359	314.21	312.494	309.812	311.408		361.493	343.206	342.426	339.568	353.975	343.997	342.375	350.864	337.081	355.622	350.214	312.338	308.3	324.634		342.842	321.752	338.293	366.735	348.602	339.022	368.493	328.668	311.17	322	324.162	314.486	310.092	314.507		331.984	335.758	321.12	334.356	328.485
327.964	326.231	322.283	336.476	332.552	335.22	331.086	311.267	298.744	304.201	313.483	312.002	309.585	311.266		364.312	350.321	349.078	345.115	359.802	348.399	347.745	355.69	342.557	358.526	355.154	314.156	310.031	330.363		343.556	322.754	335.675	368.774	347.799	337.065	366.841	327.379	313.78	323.58	324.176	314.088	310.57	314.622		328.443	333.603	319.624	329.477	327.107
330.522	329.193	324.357	339.857	334.981	339.072	333.769	311.334	299.042	304.434	314.112	312.747	310.512	311.554		364.329	354.647	353.21	349.534	363.497	354.1	353.25	360.62	342.976	359.339	359.814	315.595	311.389	333.512		337.947	321.547	335.458	366.035	341.344	333.909	362.947	322.348	311.613	321.6	321.851	311.706	310.885	311.607		324.596	329.704	318.841	326.049	323.039
332.353	332.278	325.54	342.775	337.384	342.363	336.753	311.431	299.631	305.496	314.944	313.187	311.468	311.917		358.852	359.501	356.523	352.319	364.992	356.817	358.822	362.525	346.043	354.137	357.636	317.018	312.195	338.682		332.884	321.156	333.178	356.719	337.691	331.895	358.717	316.271	308.444	318.163	321.141	312.158	309.461	309.047		320.665	325.775	315.409	324.601	318.352
334.006	334.783	327.079	346.109	339.947	346.296	339.099	312.669	300.664	306.351	317.295	314.474	312.468	313.229		352.359	355.006	357.313	354.18	361.661	359.445	360.051	358.018	349.043	351.877	354.326	319.248	313.833	341.777		329.982	317.075	326.211	349.235	334.2	330.946	351.863	314.403	306.676	315.186	317.959	308.834	308.703	307.668		315.426	322.305	315.662	322.2	318.038
338.275	338.34	331.247	350.571	343.688	349.823	341.3	314.393	300.819	307.061	318.898	316.118	313.499	314.263		347.482	351.494	357.253	355.069	357.49	358.789	361.035	351.464	349.976	352.232	348.223	319.406	314.045	342.522		328.101	313.984	326.745	341.543	331.528	328.97	342.65	313.267	307.237	314.163	314.922	307.671	307.573	307.895		310.826	318.862	311.826	319.155	314.189
340.112	338.517	333.334	351.852	343.799	352.288	342.631	316.454	301.624	307.936	320.928	317.657	314.715	316.121		343.648	350.605	355.328	349.416	353.116	352.902	351.206	344.412	349.343	349.664	345.464	319.576	316.56	340.716		327.632	311.074	320.304	335.616	328.929	323.787	339.032	312.525	306.12	312.856	312.718	306.306	305.264	305.779		311.572	318.901	310.857	316.856	313.219
342.505	337.408	334.618	353.203	344.913	352.921	343.888	319.358	302.865	308.682	324.089	320.227	316.849	318.832		343.004	349.962	351.256	345.958	349.511	346.72	342.253	340.534	347.082	347.253	341.48	321.824	317.058	341.842		324.745	310.94	316.188	333.719	327.512	319.967	336.246	313.218	302.68	312.923	313.836	306.642	305.196	305.657		311.943	317.955	307.349	315.538	310.563
342.396	337.965	335.74	352.691	344.147	352.711	343.905	322.549	303.989	309.985	327.366	323.306	319.611	322.467		338.896	346.262	347.46	344.645	343.522	343.959	337.847	337.393	344.782	343.307	340.896	323.676	319.761	342.633		319.369	310.609	315.331	331.91	323.898	316.62	335.817	311.579	300.357	311.923	313.177	307.219	302.864	303.683		308.257	316.27	306.777	313.986	307.476
341.262	335.317	336.335	350	340.529	351.128	340.873	326.278	304.779	311.546	329.054	325.693	322.223	324.666		338.94	339.725	343.629	344.105	339.556	340.739	336.328	335.075	340.002	341.199	338.909	324.184	320.383	341.13		317.029	308.541	312.022	329.745	323.763	315.022	334.929	312.469	299.355	311.098	310.586	307.187	302.969	302.774		306.168	314.522	306.954	309.109	306.799
339.599	333.371	336.27	346.489	338.836	348.005	339.805	328.809	307.423	314.028	329.24	328.477	324.891	327.461		341.734	337.825	340.907	344.166	339.108	339.004	336.411	333.445	340.192	344.142	338.995	325.009	321.126	336.42		315.712	305.104	312.823	329.808	324.413	316.118	334.922	308.922	298.987	309.557	307.489	305.245	302.618	300.062		305.26	314.209	306.888	307.288	307.626
339.581	332.861	336.024	346.118	338.522	347.29	339.773	330.805	310.457	316.8	328.189	329.477	326.189	327.262		341.426	334.236	339.942	343.298	340.91	336.789	334.946	333.936	337.764	345.814	340.198	325.001	323.133	336.64		315.192	305.022	313.886	327.586	322.791	315.836	330.62	308.448	297.427	308.464	307.85	304.368	302.438	300.203		303.279	311.267	304.473	305.202	306.495
337.635	331.18	335.285	345.641	337.816	345.178	338.096	325.738	313.625	320.199	327.055	328.057	326.717	327.217		341.158	337.292	341.285	345.283	342.767	336.826	336.448	333.629	337.125	342.639	340.959	325.57	322.637	332.57		312.746	305.943	315.904	328.01	321.067	317.609	331.176	307.107	297.6	307.748	306.22	304.383	301.802	299.457		303.414	309.89	304.177	305.926	306.974
335.372	328.484	333.305	343.507	335.997	341.877	336.525	323.595	315.959	322.615	325.357	326.835	323.815	324.953		338.791	336.565	342.403	343.696	339.329	335.334	334.323	332.121	336.818	343.224	340.694	325.925	325.352	332.836		312.15	305.572	312.686	329.192	321.005	320.371	328.781	307.105	297.37	304.626	306.005	303.717	300.184	299.368		302.166	308.444	303.018	304.922	306.504
335.149	328.855	333.454	343.748	336.393	340.817	336.188	324.109	319.717	326.327	325.742	327.132	322.129	324.732		339.78	336.498	342.296	344.002	337.69	337.195	334.788	333.399	338.645	344.235	341.559	328.176	328.745	335.127		314.116	306.856	311.81	330.288	321.785	321.088	324.86	306.894	296.678	304.989	306.511	304.209	300.645	300.102		302.013	309.047	302.486	305.755	306.787
333.805	327.277	331.636	342.029	334.554	339.368	334.618	322.045	319.202	326.233	325.488	323.901	320.221	321.512		341.815	337.114	343.218	344.278	338.713	336.121	334.693	332.851	335.757	343.849	342.408	330.644	330.648	334.203		312.648	307.342	311.425	330.806	322.931	322.104	323.374	307.199	296.344	304.319	305.204	303.937	300.38	300.213		301.798	307.361	302.116	304.506	305.868
331.747	325.968	330.441	341.13	333.394	338.366	333.456	320.359	318.055	324.157	324.865	322.394	318.568	320.628		342.144	336.429	343.405	348.262	340.061	334.678	335.65	334.025	337.266	345.976	344.84	333.272	334.969	333.92		312.287	307.301	312.809	333.054	324.08	319.728	323.893	306.979	296.676	303.384	304.686	304.005	300.479	300.07		302.431	307.957	301.767	304.39	305.036
330.038	326.216	329.994	340.667	333.544	339.961	333.462	319.386	317.782	321.618	325.713	321.174	316.336	320.147		341.223	337.085	343.787	351.14	342.659	334.085	337.893	333.341	335.591	346.41	344.431	335.508	339.262	333.57		312.77	306.875	311.619	335.39	324.69	320.488	323.387	304.992	296.457	303.447	303.639	303.713	299.608	299.387		301.079	305.914	301.355	304.995	303.936
328.098	325.222	329.04	339.255	330.951	339.295	332.484	318.437	314.988	322.274	325.092	319.481	315.227	320.488		343.103	337.91	346.142	349.531	343.846	334.742	339.71	334.633	336.122	345.703	347.656	340.123	342.344	332.14		310.263	305.057	311.552	337.344	322.151	321.43	320.618	302.082	295.838	302.633	304.093	303.445	299.396	299.781		299.956	304.93	300.438	304.582	302.492
326.959	324.669	329.277	339.053	331.171	338.321	332.448	318.014	311.443	321.525	323.799	317.763	313.699	321.366		344.409	338.529	345.298	349.361	345.737	333.067	340.816	336.699	337.676	345.776	345.568	341.621	342.508	331.39		311.421	305.719	312.576	337.82	322.511	323.481	319.837	301.753	295.035	302.792	304.061	303.2	298.355	298.994		301.018	304.495	301.622	304.766	303.467
327.623	324.944	328.72	337.799	331.673	337.211	331.773	318.47	309.731	321.051	324.396	317.698	313.246	321.949		346.783	344.115	342.699	350.559	347.369	335.37	339.238	339.309	339.037	346.168	345.937	343.786	341.138	331.574		309.015	303.953	310.412	336.949	321.045	322.912	318.059	301.998	295.808	303.385	302.954	302.738	298.928	299.532		299.184	303.441	300.822	303.602	302.197
329.594	325.293	328.811	338.013	331.911	336.099	331.013	319.361	309.265	322.073	325.395	318.934	312.848	322.585		349.002	345.752	342.022	354.768	349.019	335.892	340.203	339.764	338.686	346.685	347.422	342.721	338.596	330.855		309.446	304.147	309.027	339.512	321.853	320.123	318.882	302.291	295.901	303.569	302.768	303.294	299.597	299.666		298.812	303.332	301.359	304.181	303.026
330.783	326.63	329.415	339.148	332.863	335.214	331.867	319.896	309.464	321.283	325.524	319.666	312.216	322.99		349.022	345.742	344.497	357.024	352.47	337.812	342.716	342.755	342.14	346.866	348.257	344.32	336.961	329.374		307.64	304.159	308.118	338.352	321.984	321.302	317.661	303.038	295.619	303.078	302.54	302.839	298.942	299.102		298.318	303.921	301.193	304.565	301.271
330.633	326.528	328.377	337.982	331.957	333.47	330.678	320.942	310.657	319.301	325.582	321.165	313.115	323.777		345.632	347.736	346.081	357.222	352.979	337.37	345.381	343.924	343.786	347.859	346.305	343.838	337.521	331.556		307.277	304.135	309.147	337.303	322.274	321.888	318.129	303.21	295.297	302.699	301.99	302.771	299.073	299.097		298.023	303.912	300.884	304.231	299.917
330.692	327.055	329.105	336.688	331.077	331.931	330.15	321.659	310.822	318.436	325.854	322.105	313.385	323.68		345.534	344.488	346.631	356.527	355.078	340.381	345.866	346.707	343.862	348.214	348.364	343.51	337.175	331.737		307.798	301.748	308.262	335.657	319.906	320.886	318.713	303.827	295.314	303.057	302.102	302.219	299.129	299.271		297.272	303.151	300.462	303.493	299.786
330.878	326.832	328.481	337.396	332.232	332.342	330.999	324.011	311.745	317.571	326.527	323.597	315.141	323.727		347.029	344.059	345.266	356.778	355.57	341.89	347.019	349.991	343.039	347.173	350.95	343.061	335.108	331.068		306.578	301.68	306.46	337.235	319.872	319.119	318.771	303.408	295.381	303.855	301.736	301.758	299.507	299.496		297.962	304.291	301.946	304.379	299.727
330.284	325.315	328.848	337.139	331.47	331.929	330.656	323.912	313.61	316.566	326.212	324.353	315.915	323.391		348.266	344.729	343.286	358.642	356.559	342.842	345.87	353.318	345.496	349.376	349.449	344.152	332.894	332.528		307.419	301.722	305.609	337.637	320.289	320.672	319.705	304.243	295.762	304.016	303.081	302.054	299.557	299.388		297.027	304.259	300.357	303.808	299.253
332.377	325.471	328.784	338.693	331.149	332.305	330.641	322.117	313.753	316.327	326.464	324.008	318.494	324.412		346.633	346.853	340.737	357.55	358.814	340.579	346.703	354.262	347.206	350.983	350.337	346.038	332.216	334.387		307.124	301.898	306.253	331.492	320.23	319.853	319.485	304.683	295.549	303.277	302.954	302.007	299.882	300.534		297.143	303.665	300.459	303.981	299.061
332.281	324.402	328.692	338.269	331.429	332.077	330.506	320.83	314.303	316.955	326.51	324.068	320.175	324.75		348.232	348.062	342.301	356.495	356.704	341.681	348.15	354.877	345.31	350.401	346.73	343.177	330.594	333.817		307.711	301.944	306.471	331.612	320.374	320.85	319.582	304.075	295.509	302.425	302.575	301.96	298.9	299.458		296.046	303.332	300.162	303.649	298.765
331.552	323.216	328.297	338.301	330.771	330.897	329.48	319.43	314.543	318.976	326.938	324.278	320.821	323.976		347.196	348.556	342.587	356.235	356.429	345.078	351.25	354.077	343.768	349.327	347.287	339.952	328.21	334.397		306.549	301.845	307.183	334.243	320.298	321.457	319.61	304.308	295.19	303.013	302.856	302.158	299.058	299.274		296.791	304.176	300.663	303.219	299.078
330.909	323.298	328.083	336.8	330.66	331.24	330.016	317.921	314.78	318.177	326.686	324.787	319.765	323.112		349.09	345.61	342.831	351.375	355.759	346.816	352.642	352.507	344.291	349.554	347.476	338.24	328.45	333.533		306.365	301.814	307.134	335.077	320.96	319.33	320.653	302.328	295.303	302.911	302.54	302.24	299.15	298.364		295.76	303.889	300.44	302.995	298.586
331.443	323.249	327.623	335.98	330.522	330.849	328.806	317.389	315.237	320.089	326.532	325.872	320.849	322.049		351.453	341.621	341.014	346.981	355.349	348.891	351.545	352.935	342.087	349.747	350.06	335.893	329.044	333.561		306.209	301.008	306.251	334.41	321.481	318.469	316.976	303.212	294.853	302.009	301.593	302.143	298.921	298.314		296.157	304.815	300.855	304.136	299.765
331.994	322.954	327.597	335.612	330.056	331.496	329.303	317.127	315.363	321.434	328.069	326.025	320.978	321.242		350.351	342.549	340.291	344.772	353.645	351.462	350.393	352.987	337.511	347.719	351.248	332.221	329.475	334.531		305.776	302.439	306.849	332.019	322.669	318.315	316.246	303.481	295.449	302.305	301.889	301.417	299.294	298.437		295.674	304.748	300.76	303.865	299.593
331.752	322.873	328.617	335.916	329.985	333.211	329.685	317.34	314.592	322.707	327.166	325.254	320.712	321.613		343.619	345.33	338.409	347.657	355.165	351.101	349.823	350.635	335.098	347.387	347.624	330.228	326.558	335.547		304.909	301.964	307.388	332.464	322.605	316.961	315.926	303.022	294.74	300.358	301.436	301.212	298.049	297.444		295.608	304.186	300.428	303.646	298.886
330.895	322.9	329.477	336.015	330.048	334.365	330.74	317.545	314.063	323.22	325.721	324.743	320.47	322.071		340.621	345.969	339.115	345.492	354.536	350.109	349.524	348.492	337.104	344.227	346.594	328.488	327.711	334.318		303.201	302.099	307.787	329.28	323.437	318.116	315.582	303.427	295.079	301.045	301.545	302.036	298.046	297.894		295.474	304.562	300.274	303.056	298.846
331.643	324.593	328.123	337.778	328.599	336.733	331.996	317.966	315.579	323.464	326.52	324.724	320.019	322.06		339.668	349.293	339.031	343.076	352.528	350.162	345.567	344.608	334.167	343.256	347.122	328.115	327.574	334.563		303.13	302.858	309.178	331.427	321.904	319.569	315.952	302.49	295.905	302.22	302.234	302.572	298.941	298.445		296.061	304.066	300.928	303.24	298.321
330.405	323.736	328.386	337.268	328.841	337.17	331.704	320.443	315.123	325.351	326.306	324.899	320.309	324.057		337.834	349.851	338.22	342.817	351.536	351.756	341.764	344.733	334.543	342.71	346.767	328.496	328.347	333.84		301.128	301.468	307.761	329.024	319.337	318.781	315.129	302.361	294.991	300.746	301.449	302.052	298.62	298.365		294.815	303.332	300.321	302.618	298.696
330.068	325.319	328.255	337.556	329.246	337.493	331.911	319.918	314.489	324.56	324.394	324.309	319.704	324.318		335.866	346.099	338.856	342.875	353.849	353.141	340.975	344.956	336.437	340.808	343.414	328.458	329.709	333.655		301.735	301.94	307.71	326.396	317.254	321.353	316.471	303.74	295.6	301.075	302.123	302.548	299.161	298.805		296.178	304.879	301.301	303.719	299.558
331.249	325.31	328.78	338.804	330.063	338.804	332.42	321.296	314.078	323.646	323.493	324.385	319.737	324.379		334.249	343.591	340.216	344.586	355.227	351.37	340.596	344.05	334.155	339.534	343.583	330.028	329.447	334.324		303.188	303.338	305.47	325.999	318.67	322.721	315.254	302.323	294.91	300.585	301.183	301.116	298.17	297.826		295.562	304.001	301.177	303.29	298.562
329.6	324.286	328.107	337.515	327.339	338.55	331.554	324.461	315.283	322.574	323.975	325.827	321.264	325.148		334.75	340.069	342.56	344.262	347.782	348.711	337.328	344.112	333.947	339.652	343.862	331.003	330.556	334.218		302.13	302.617	305.531	323.322	317.517	323.967	314.267	303.249	295.178	299.717	301.186	301.18	298.371	298.016		295.924	304.555	301.418	303.729	298.95
329.434	324.885	329.107	337.44	327.28	338.24	330.755	324.903	315.403	321.635	323.508	326.248	321.976	325.84		330.532	336.26	341.384	344.949	346.096	346.42	334.941	341.528	335.818	339.238	343.861	330.99	328.284	332.448		302.04	302.597	305.412	323.122	318.3	323.781	314.889	303.098	295.35	299.633	302.047	302.441	299.29	298.896		295.711	304.342	301.087	303.225	298.997
330.142	325.803	329.466	336.652	328.041	336.482	330.606	325.1	315.443	320.699	324.479	327.815	322.567	324.548		327.711	335.115	340.774	341.592	342.729	345.492	331.755	339.892	334.893	338.032	343.007	330.886	327.415	327.977		301.929	303.46	305.816	323.695	319.908	324.305	314.752	302.793	294.908	299.884	301.768	301.492	298.626	298.491		295.605	304.706	301.34	302.511	298.887
331.459	326.368	328.803	336.877	328.669	336.468	330.194	324.395	315.894	319.666	324.222	327.268	322.869	324.425		327.367	336.747	340.693	341.569	338.527	339.795	334.658	341.036	336.681	334.935	342.85	332.475	327.807	327.72		301.583	302.813	304.079	323.14	320.541	324.629	314.629	303.073	295.195	300.059	302.249	301.939	298.979	298.952		295.604	302.083	300.794	302.284	298.71
332.757	326.599	329.48	337.805	329.173	335.957	330.022	326.085	316.58	318.537	325.438	328.146	321.823	324.333		324.075	339.062	343.068	340.598	336.775	334.89	331.656	340.982	335.425	333.128	342.9	334.284	326.673	327.03		300.668	302.77	303.155	323.952	319.859	323.577	313.323	302.755	294.255	298.959	301.753	300.412	298.878	298.558		295.375	302.745	301.361	302.752	298.73
333.027	324.824	329.325	337.621	329.595	334.373	328.312	325.269	316.374	318.191	325.324	327.827	322.072	323.106		324.677	335.515	342.042	335.748	337.084	330.561	332.78	338.488	333.571	333.355	340.37	335.088	325.455	326.457		301.281	303.52	303.628	324.22	319.083	324.473	313.142	302.525	293.389	298.652	301.217	300.251	298.11	298.031		294.852	302.904	301.543	303.029	298.576
333.716	324.489	329.783	335.111	329.523	334.338	328.623	325.575	317.626	317.951	326.608	328.698	322.41	323.064		322.467	334.711	340.89	334.138	336.64	328.208	331.491	338.63	332.029	331.839	337.675	336.483	325.165	326.286		301.892	300.026	304.314	321.76	318.642	323.468	313.791	302.358	293.794	298.74	300.982	300.112	298.212	297.985		294.399	302.357	300.74	301.987	297.736
331.385	323.069	329.089	334.327	328.173	333.936	328.442	323.118	316.516	317.396	326.607	326.144	320.453	321.502		321.665	334.322	336.499	332.521	336.744	323.387	331.258	337.297	330.039	331.049	331.414	336.021	324.534	324.932		301.63	299.756	303.811	319.844	317.625	320.378	313.793	302.757	293.253	298.771	301.896	300.066	298.612	297.905		293.571	301.108	299.76	301.174	297.394
331.339	323.622	328.052	335.036	329.893	332.81	328.911	322.434	317.135	318.945	327.008	326.437	320.211	321.287		320.423	334.062	331.696	330.746	338.956	322.46	329.831	337.138	330.377	334.256	331.3	336.477	324.483	325.861		301.64	299.411	303.369	318.338	317.94	321.679	313.975	302.7	293.429	298.299	301.074	299.542	297.867	298.085		293.806	301.533	300.853	301.679	297.788
330.574	323.864	327.833	335.652	329.067	331.47	328.845	323.563	316.971	319.942	326.406	326.298	320.114	320.159		320.949	333.397	330.618	326.525	339.688	321.258	329.853	332.219	328.737	332.574	332.101	339.896	323.584	324.181		300.351	299.095	303.661	316.729	317.1	320.99	312.918	302.82	293.278	298.115	300.301	299.456	298.127	297.83		293.873	301.596	300.855	302.226	298.155
331.07	324.202	328.219	337.857	331.37	330.885	328.692	325.385	317.872	322.458	328.117	326.881	321.822	322.336		320.59	334.566	329.947	328.212	339.586	319.74	329.663	333.212	326.092	335.64	333.528	341.381	323.613	325.032		301.346	300.487	304.735	317.142	316.236	322.062	314.385	303.96	294.129	299.423	302.491	300.634	298.701	298.294		293.281	301.081	300.167	301.726	297.117
332.418	324.717	329.499	338.989	330.426	331.345	330.573	325.218	317.137	324.651	328.586	325.81	321.077	322.091		320.384	335.395	329.056	328.252	340.035	318.578	328.688	332.949	326.627	336.383	335.439	342.968	324.897	325.477		301.247	300.034	304.143	314.97	314.757	320.554	314.472	303.07	294.098	298.955	301.567	299.974	298.372	298.097		293.887	301.502	300.804	302.043	298.149
332.602	324.135	329.874	338.592	328.677	330.023	330.664	326.327	316.779	325.903	328.546	323.386	320.005	322.422		316.588	334.279	322.614	329.931	343.227	317.872	328.527	334.56	327.188	338.521	335.473	342.967	325.208	325.406		299.873	299.733	302.893	314.546	312.288	321.414	313.791	302.954	293.739	298.235	301.551	299.87	298.51	297.924		294.21	302.477	301.467	302.321	298.405
330.03	322.928	328.793	336.684	328.716	330.407	329.21	327.223	317.422	325.796	329.795	322.789	320.336	323.885		316.438	332.435	320.221	330.063	344.094	317.508	327.79	333.254	324.439	339.601	335.124	342.504	326.411	325.918		301.067	300.886	303.861	314.661	313.606	320.922	314.565	303.314	293.918	298.649	301.483	299.714	298.716	297.742		293.878	302.009	300.025	301.525	297.726
330.968	324.31	328.156	338.489	329.914	331.299	329.407	327.177	318.337	325.882	329.982	323.012	321.314	325.404		315.696	333.712	321.436	331.404	349.746	319.426	329.405	335.839	325.537	338.556	335.58	342.002	327.956	323.027		300.02	299.744	302.405	313.252	311.837	320.85	313.157	302.467	293.703	298.132	299.875	299.264	297.95	297.931		294.941	302.912	300.743	302.992	298.649
329.042	325.06	329.647	339.45	331.149	330.087	328.235	327.489	319.067	327.019	328.428	322.82	321.816	326.077		316.485	335.816	321.791	330.079	348.006	317.377	329.696	334.567	325.15	336.793	336.487	337.357	328.614	320.1		300.275	299.765	302.652	313.279	312.171	321.681	314.349	302.96	294.047	297.936	301.063	299.876	298.48	298.245		294.396	302.706	300.439	302.673	298.109
329.482	325.555	328.686	340.186	331.26	330.175	327.739	326.725	318.251	328.132	327.072	322.094	321.109	325.528		316.088	338.623	320.465	330.981	349.807	318.25	331.73	330.573	325.06	338.776	337.859	334.916	329.328	322.337		300.991	300.653	303.41	313.704	312.665	321.929	314.95	301.796	293.431	297.166	299.506	299.241	297.932	297.739		294.073	302.031	299.564	302.266	297.285
329.682	326.307	329.51	340.536	331.268	330.099	328.089	326.608	318.882	328.955	325.986	323.119	321.435	325.903		314.055	339.308	322.387	332.272	347.283	318.338	333.284	329.752	326.505	338.1	339.564	334.269	330.335	324.356		300.843	300.478	302.25	312.985	313.154	321.327	314.106	302.017	293.48	297.646	299.333	299.926	298.566	297.797		294.073	302.617	300.25	302.405	297.978
330.062	327.097	329.566	340.266	332.179	330.811	329.035	327.677	318.951	328.105	326.706	324.397	322.059	326.304		314.726	340.037	323.728	333.367	349.666	318.324	333.344	331.317	329.035	339.468	337.363	334.777	332.014	324.062		300.953	300.604	302.253	313.769	312.74	320.267	314.517	302.784	293.853	298.102	299.759	300.016	298.537	298.064		293.461	301.841	299.749	301.891	297.011
330.436	328.062	329.432	338.669	331.517	329.88	328.456	327.649	319.872	327.949	327.238	325.801	324.076	327.793		314.681	340.718	323.678	334.394	349.321	319.071	334.974	331.25	329.085	337.194	340.122	332.622	331.866	324.223		300.626	300.507	302.657	313.382	311.227	318.821	314.919	302.306	293.988	298.128	299.539	299.931	298.482	297.807		293.78	302.104	299.502	302.3	297.679
330.366	327.786	327.567	336.409	329.573	328.06	327.681	327.033	319.212	327.413	325.146	326.201	323.214	326.582		315.615	337.717	325.636	337.054	350.556	319.96	333.969	329.768	330.28	329.862	337.3	332.481	329.409	324.348		301.068	300.86	302.2	314.07	311.127	317.091	315.959	302.098	293.467	296.975	298.882	299.22	298.255	297.874		293.598	302.322	299.909	301.934	297.232
331.354	328.258	329.316	336.862	330.065	328.942	329.006	325.744	319.422	329.028	325.034	326.019	323.695	326.803		315.164	338.29	325.769	339.561	348.193	321.235	334.245	332.77	328.601	332.037	338.004	331.821	331.447	325.88		301.457	301.104	302.733	315.203	311.456	318.547	316.912	302.11	293.955	297.687	299.629	299.671	298.278	298.13		294.584	303.084	300.838	303.214	298.29
331.904	328.622	329.45	334.084	330.386	328.912	329.723	325.941	320.316	330.923	326.368	327.471	323.76	325.982		315.89	336.417	325.18	344.611	349.125	323.761	334.673	333.07	328.599	329.748	342.324	333.442	331.929	327.767		301.103	301.015	303.324	315.628	311.735	317.841	317.304	302.366	294.356	298.326	300.034	300.315	298.948	298.545		293.48	302.149	299.885	301.863	297.339
331.894	327.617	328.903	332.071	330.514	329.504	330.796	326.835	320.831	331.487	325.414	327.601	323.004	326.027		317.478	334.003	326.702	345.968	350.578	326.044	335.27	334.12	331.041	328.253	344.768	335.089	328.537	328.465		300.864	300.989	302.535	315.476	311.521	317.323	317.106	302.511	293.802	297.709	299.636	299.779	298.532	297.965		293.974	302.464	300.181	302.191	297.105
332.017	327.216	328.201	332.031	329.44	329.532	331.292	328.156	322.267	331.729	325.778	328.973	322.851	325.71		317.168	328.352	326.409	345.858	351.478	327.225	333.092	334.836	330.762	326.082	346.184	334.095	325.94	328.259		301.277	301.392	303.39	316.089	311.297	317.787	317.987	300.983	293.8	297.151	299.051	299.389	297.739	298.055		293.691	302.108	299.609	302.162	297.976
331.009	324.901	327.971	331.479	328.759	331.009	331.921	327.04	322.223	330.132	325.296	329.126	322.074	325.148		315.568	328.865	327.596	345.358	348.975	327.913	334.095	334.766	332.57	329.18	340.485	335.705	326.727	326.408		301.24	301.866	302.264	316.076	311.26	319.022	318.101	301.697	294.219	297.897	299.33	299.593	298.05	297.86		294.014	302.558	299.753	302.492	297.9
331.73	323.264	328.336	332.004	327.574	332.622	333.267	328.094	322.919	331.028	325.986	328.092	323.554	326.463		315.801	332.136	329.628	344.58	348.966	330.714	333.367	333.419	334.03	327.427	341.062	337.814	328.066	327.18		301.255	301.775	301.857	316.099	311.476	319.377	318.611	301.59	293.734	298.128	299.259	299.443	298.052	297.529		294.132	302.692	299.799	302.189	297.885
331.572	321.99	327.52	332.12	327.256	333.892	333.964	325.865	321.238	330.624	324.307	327.596	323.795	326.608		316.671	332.935	331.518	344.933	349.195	333.795	331.521	334.792	331.979	329.27	338.432	339.458	328.621	327.108		301.402	301.906	301.191	316.313	311.656	318.439	318.31	302.146	294.399	297.605	299.828	299.94	298.217	297.709		294.162	302.389	300.325	302.55	297.576
329.742	320.737	326.008	332.743	326.523	334.645	335.486	324.483	321.179	329.439	325.874	328.697	324.19	327.617		317.424	333.271	332.385	347.229	349.151	335.57	331.077	335.487	331.008	329.358	336.509	340.448	328.271	326.951		301.579	302.206	300.449	316.288	312.255	318.909	318.808	301.05	293.119	296.879	298.84	298.746	296.99	296.993		293.336	302.179	299.614	302.11	297.044
331.594	322.476	327.816	334.739	328.91	333.713	336.501	324.718	321.231	328.3	326.194	326.888	323.689	327.861		318.088	331.36	332.843	346.621	346.114	337.828	329.898	337.087	332.494	330.459	335.647	340.867	328.371	329.626		302.501	303.106	301.698	317.041	312.712	318.848	320.041	301.535	293.594	297.453	299.395	299.307	297.855	298.173		294.01	302.855	300.205	302.484	297.702
331.726	320.969	328.026	334.749	328.025	333.005	336.323	324.429	321.151	328.598	327.011	327.801	323.349	328.231		320.446	333.463	334.959	346.281	345.443	337.547	328.443	337.748	331.387	330.83	336.038	342.144	328.505	330.621		301.885	302.466	302.088	317.498	312.011	317.681	319.826	301.417	293.6	297.78	299.377	299.534	298.103	297.47		293.78	302.785	300.073	302.407	297.559
332.606	322.091	328.34	334.751	328.164	332.974	336.352	324.732	320.205	329.085	327.437	327.773	323.586	326.866		320.854	333.064	335.482	346.036	345.871	339.459	327.632	338.803	331.32	330.79	332.368	343.161	329.59	331.851		302.525	303.696	301.785	317.342	312.402	316.949	321.192	302.663	294.797	298.359	300.512	300.552	298.913	298.815		294.127	302.527	300.293	302.98	297.667
332.839	324.174	327.499	336.992	330.237	332.29	336.802	326.203	319.996	330.491	326.453	327.688	324.22	326.769		322.803	332.533	335.478	347.541	346.653	341.93	325.774	338.253	332.527	332.969	330.057	343.268	330.086	330.118		302.249	303.657	302.489	317.399	312.169	317.151	320.902	301.41	294.151	298.34	299.765	299.764	298.709	298.614		294.375	303.023	300.663	303.401	298.324
332.802	324.245	327.419	337.423	330.275	332.605	337.57	328.265	319.79	329.653	326.007	328.183	324.836	326.79		321.911	333.724	336.459	344.147	345.73	341.585	325.408	335.294	333.317	333.099	331.358	339.901	328.44	331.274		300.706	302.799	301.366	315.556	311.143	315.584	319.907	301.073	294.268	298.129	299.612	299.697	298.183	298.308		294.001	302.447	300.239	302.727	297.709
332.494	325.916	327.578	337.739	329.724	331.58	337.369	327.392	318.758	329.073	325.199	327.278	325.981	327.215		322.691	331.606	336.332	340.962	342.976	340.061	325.626	335.375	334.9	332.146	330.599	339.566	327.675	333.224		301.675	303.493	300.891	316.612	311.842	316.966	320.518	301.082	293.73	297.846	299.203	299.313	297.804	297.373		293.603	302.313	300.034	302.474	297.949
332.688	325.739	326.985	336.488	327.842	331.321	336.553	327.637	319.593	331.178	325.504	328.03	325.786	326.832		324.326	334.018	338.402	340.14	342.32	341.823	325.02	334.805	334.872	331.29	331.162	340.643	327.717	333.323		301.046	302.974	300.498	317.041	311.033	317.471	319.37	301.682	294.048	298.645	299.96	299.432	298.678	298.637		294.169	303.291	300.979	303.272	298.028
331.546	327.068	327.998	337.144	330.113	332.794	336.571	327.243	320.63	332.355	326.534	327.782	325.85	327.795		324.453	333.507	339.362	340.254	343.285	342.991	325.768	334.96	335.701	332.027	330.996	342.826	325.694	332.578		301.875	303.953	301.768	316.125	311.554	317.255	319.256	301.621	294.714	298.463	299.774	299.108	298.106	298.562		293.485	302.29	299.623	302.289	296.86
329.583	326.526	328.736	336.233	330.468	333.458	336.478	327.275	320.17	332.338	326.821	328.222	324.196	326.749		324.542	334.227	340	338.181	344.495	343.224	325.162	334.475	334.598	334.276	332.869	343.322	324.877	330.221		301.543	303.427	301.058	316.379	310.97	316.615	319.562	300.396	293.814	297.872	299.09	298.542	297.325	297.789		293.445	302.228	300.069	302.662	297.227
329.452	327.046	329.836	338.347	330.603	333.46	337.924	328.179	320.663	331.863	326.905	327.606	323.63	327.905		324.391	337.045	341.887	335.83	345.326	343.192	327.798	336.216	332.674	336.9	331.918	340.617	324.679	329.395		301.64	303.524	301.327	317.344	311.189	316.249	319.916	301.44	294.627	298.817	300.025	299.567	297.874	298.656		292.939	302.063	299.766	302.265	297.008
329.561	326.449	329.372	334.974	330.645	331.239	338.333	327.51	319.887	329.982	327.488	327.713	322.983	328.385		322.943	337.406	340.544	333.919	344.623	343.328	329.315	338.034	331.066	336.043	331.246	338.555	324.172	330.325		301.451	303.42	301.194	316.54	311.272	314.945	320.118	301.565	294.264	298.218	299.304	298.928	297.656	298.434		293.621	302.645	299.74	302.382	297.303
331.464	327.47	331.247	335.531	330.86	332.347	340.045	329.278	321.838	328.163	328.148	326.942	323.515	328.741		326.677	336.518	344.08	334.506	347.126	343.877	330.575	341.478	328.99	336.658	333.768	336.026	324.639	331.679		302.104	304.226	301.845	318.88	312.917	316.106	320.957	301.121	294.172	298.36	299.341	298.981	297.321	297.721		293.416	302.24	300.497	302.641	297.699
330.169	326.569	330.804	333.781	330.104	331.847	340.079	330.133	322.541	326.539	328.77	326.544	323.277	329.454		324.184	337.378	345.216	332.891	348.119	336.301	328.137	335.846	331.456	336.86	333.441	335.451	325.031	332.111		302.501	305.149	301.207	318.234	312.383	316.409	321.483	301.609	294.447	298.841	299.661	299.16	297.992	298.653		293.231	302.375	300.521	302.739	297.484
328.876	325.585	330.691	334.043	330.881	333.253	339.402	331.669	323.229	324.396	328.782	326.38	323.848	330.817		324.301	340.303	347.546	335.423	349.751	331.397	329.583	334.599	325.592	338.199	333.709	335.385	325.136	331.741		302.11	302.924	300.945	318.69	311.552	317.179	320.072	301.292	294.311	298.441	299.071	298.597	297.348	297.969		294.263	303.406	301.332	303.531	298.564
327.955	326.922	331.429	335.003	332.45	333.652	340.238	331.175	323.485	322.891	328.563	327.063	323.425	329.639		326.802	340.382	343.448	335.019	349.4	327.197	332.027	338.663	323.762	339.243	334.194	335.551	328.331	333.574		301.792	303.303	300.669	318.022	311.746	316.813	320.715	301.951	294.967	298.744	299.405	299.017	297.987	298.323		293.401	302.747	300.091	302.621	296.952
326.493	327.649	330.432	332.421	332.357	333.087	339.129	330.841	323.421	322.826	328.502	329.273	324.452	330.896		327.728	337.856	341.953	334.056	347.238	325.488	331.608	338.647	323.398	339.448	334.145	333.71	326.99	331.605		302.075	303.778	301.046	319.226	312.477	318.682	321.706	301.299	294.799	298.162	299.215	299.006	298.143	298.46		293.723	302.183	300.699	303.152	297.52
328.132	329.799	330.984	333.582	332.74	333.224	339.234	330.266	321.442	322.017	327.448	328.305	322.402	330.864		328.062	340.907	339.66	335.797	344.115	323.432	331.505	340.304	324.694	338.874	336.267	332.766	327.287	328.169		301.412	304.163	301.26	319.681	312.443	318.605	323.009	302.019	295.032	298.9	299.916	299.252	297.795	298.596		293.976	302.776	300.803	303.23	297.793
327.027	328.604	330.8	333.367	330.633	332.552	339.71	331.475	320.878	322.701	325.626	329.06	323.021	331.764		324.907	338.676	339.62	334.6	344.568	323.615	326.777	338.642	323.211	339.404	337.958	332.683	327.68	328.919		301.741	303.984	300.378	320.084	311.772	317.581	323.626	302.126	294.738	298.623	299.872	298.866	298.03	298.91		294.181	303.469	301.047	303.602	298.304
327.557	327.309	330.957	334.499	330.66	333.654	340.865	330.448	320.468	324.384	324.042	327.673	323.748	330.785		323.938	340.818	339.389	335.001	345.105	321.041	324.116	337.189	323.804	339.703	339.299	333.229	327.903	327.717		301.212	304.367	299.917	319.751	311.772	316.708	323.996	301.712	294.304	298.33	299.675	298.862	297.348	298.21		293.91	302.992	301.229	303.422	298.465
328.237	325.958	327.992	333.64	330.602	334.3	340.826	329.959	321.529	327.166	325.346	327.888	325.77	331.093		322.312	338.303	336.519	336.261	347.53	322.128	325.626	337.828	324.813	341.019	342.307	333.2	329.136	324.49		300.599	303.993	299.3	320.72	311.12	317.925	325	302.847	295.41	298.977	299.946	299.474	297.998	299.1		293.342	302.346	300.317	302.618	297.585
330.142	326.288	326.542	335.889	332.929	336.087	340.836	328.438	321.408	329.06	325.277	327.221	325.711	331.146		322.543	333.705	326.737	338.899	347.262	322.218	325.091	336.618	322.446	338.5	342.946	332.289	326.729	322.266		300.105	304.087	299.623	320.737	310.9	316.768	325.461	302.317	294.892	298.757	299.416	298.82	297.548	298.318		293.839	303.535	300.909	303.154	297.712
330.88	326.428	325.962	335.386	333.284	335.641	339.312	328.751	321.439	332.197	326.84	327.054	326.187	332.005		323.392	332.755	324.717	336.997	346.549	321.127	322.94	336.612	323.202	339.635	342.49	333.629	327.861	322.905		299.063	303.152	298.698	319.59	309.574	315.966	324.418	302.388	294.969	298.871	299.438	299.227	297.919	298.782		294.264	303.123	300.708	303.066	297.737
332.485	324.688	325.035	334.634	332.224	336.096	338.993	328.235	320.328	333.647	327.537	326.68	327.272	331.344		321.963	331.036	323.333	340.476	346.304	320.758	323.822	335.289	325.91	341.466	341.959	335.286	327.748	322.992		300.127	303.725	299.685	320.676	310.815	317.338	325.662	302.618	294.843	298.689	299.441	299.163	297.535	298.23		293.777	303.529	300.377	303.744	297.912
333.902	325.221	325.702	336.75	333.262	336.278	340.78	329.212	319.683	336.221	329.003	326.234	327.829	332.114		322.275	328.38	324.058	343.887	346.756	323.379	325.889	334.308	328.976	340.597	342.484	337.568	327.831	320.306		300.022	304.816	299.432	321.563	310.848	317.665	326.537	302.601	294.526	298.85	299.681	299.073	297.243	298.673		294.05	303.321	300.192	303.409	297.697
333.637	323.313	325.875	336.996	333.035	335.813	340.819	329.119	320.612	336.679	330.706	326.325	328.893	332.776		321.691	329.19	324.809	346.133	349.125	325.33	327.435	334.98	327.374	339.263	343.903	338.348	327.213	315.987		299.905	304.699	299.638	320.965	310.171	318.957	326.619	303.62	295.371	298.791	300.248	299.743	297.686	298.688		294.343	303.709	300.711	303.658	298.156
333.469	323.023	327.113	337.958	334.737	334.594	341.656	328.315	320.198	338.203	330.359	326.715	328.596	333.215		323.64	327.607	327.951	351.067	348.973	325.843	329.575	336.67	328.286	341.637	340.599	340.084	328.345	315.247		299.565	303.961	299.156	323.376	309.963	318.353	326.181	303.843	295.681	299.904	300.352	299.759	298.43	299.255		293.323	303.358	300.091	303.198	297.52
332.233	321.631	326.412	337.7	333.628	332.385	339.998	328.199	320.252	339.03	330.756	326.404	328.87	334.648		323.682	324.168	329.048	349.402	349.679	324.65	329.977	330.9	330.585	342.943	339.766	339.52	329.508	314.875		299.454	304.794	298.605	323.277	309.455	318.834	326.628	302.843	294.429	298.874	299.121	298.366	296.911	298		294.108	303.97	300.637	303.051	297.851
332.665	321.426	327.507	338.88	333.73	332.058	339.444	328.679	321.115	339.051	329.166	327.259	328.116	333.902		323.492	326.357	325.916	346.518	347.071	325.713	329.692	330.167	327.668	340.437	341.22	340.555	329.733	314.522		300.456	305.598	299.163	324.237	310.936	320.401	328.056	302.717	295.198	299.312	300.222	299.368	297.479	298.722		294.198	304.059	300.743	303.329	298.134
334.07	320.6	327.892	338.899	333.611	330.187	339.337	329.665	321.81	337.328	330.769	328.444	326.584	333.225		324.32	326.872	327.123	347.464	349.35	328.114	331.48	331.391	328.827	338.543	335.448	341.631	328.368	315.649		299.274	304.386	298.35	323.237	309.931	318.302	327.698	303.405	295.216	299.177	299.79	299.263	297.712	299.062		294.271	304.068	301.069	303.35	298.114
335.721	320.204	329.38	340.402	334.629	331.808	341.155	329.614	322.803	334.573	331.571	327.801	325.6	332.54		322.848	326.367	329.69	349.06	343.472	329.562	330.469	331.044	330.371	334.644	334.647	343.035	327.482	316.173		299.718	304.874	298.92	324.822	309.827	319.221	327.959	302.696	294.909	299.785	300.169	299.149	297.704	298.995		293.66	303.473	300.996	302.797	297.346
335.186	320.143	330.287	339.904	335.149	331.815	340.173	331.482	323.995	335.629	334.123	328.153	326.947	333.678		322.878	324.948	328.588	345.734	343.119	329.962	331.263	330.11	330.862	334.878	337.297	343.094	325.885	317.663		300.401	304.637	298.616	325.699	310.615	319.529	329.226	303.439	295.252	299.746	300.179	299.934	297.731	298.687		294.35	304.226	300.799	303.61	298.447
334.869	321.072	329.395	338.295	333.274	330.191	340.45	332.043	323.465	335.483	334.275	328.791	326.209	333.173		323.913	327.245	330.183	346.233	344.773	331.689	330.442	328.204	332.798	334.039	337.516	345.076	325.769	317.515		299.67	305.121	298.674	326.909	310.988	318.675	329.096	302.933	295.044	299.056	299.627	299.085	297.408	297.848		293.587	303.696	300.027	302.982	297.384
334.592	323.671	330.952	338.354	330.99	329.083	341.686	332.224	322.966	334.558	333.34	328.703	326.466	333.774		322.009	325.624	330.443	345.402	344.212	331.659	328.048	327.334	333.995	333.777	336.538	342.894	324.852	318.991		300.152	305.036	299.259	328.399	310.501	319.189	327.737	301.669	294.59	298.141	299.207	298.601	297.214	297.906		293.634	304.068	300.082	303.483	297.544
332.637	324.907	329.558	336.585	331.138	329.86	341.75	332.556	323.436	336.014	334.328	327.512	326.996	334.954		323.588	326.175	335.354	346.187	346.685	335.518	329.357	328.235	331.858	334.844	333.736	340.98	325.057	319.104		300.342	305.634	300.171	328.632	310.91	320.423	328.552	303.317	295.224	299.482	299.807	299.344	297.843	298.497		293.281	303.606	299.922	303.074	297.763
331.008	326.489	330.056	337.174	330.323	331.111	342.973	334.005	323.726	336.695	335.538	327.56	327.818	335.331		323.24	325.452	337.319	346.263	348.422	337.94	330.738	330.792	330.61	337.013	332.482	339.781	322.428	318.777		300.406	305.634	300.976	328.467	310.838	319.524	328.103	303.521	295.007	299.34	299.774	299.388	297.835	298.22		294.37	304.086	300.269	303.864	297.656
329.88	327.406	330.555	337.557	330.473	332.195	344.055	332.169	323.46	336.685	334.893	327.843	327.658	335.687		322.628	326.618	339.178	344.763	347.188	338.564	331.936	330.734	332.582	336.403	333.417	333.156	323.504	318.808		299.387	305.263	299.783	328.396	309.985	319.132	327.763	303.248	295.453	299.214	300.33	299.483	297.843	298.443		294.288	304.466	300.921	303.487	298.097
328.672	328.075	329.552	335.996	330.714	332.037	342.455	331.778	321.819	335.609	335.769	328.35	327.963	337.055		323.098	327.731	341.084	345.367	346.998	340.465	334.649	329.606	330.87	335.118	334.512	333.996	322.439	319.192		299.953	303.764	300.842	329.663	311.379	318.784	327.339	303.229	295.165	299.312	299.838	299.177	297.658	298.536		294.368	304.878	300.794	303.743	298.152
328.848	329.102	330.69	336.293	332.156	335.098	340.005	329.561	324.146	334.828	336.507	328.732	328.146	336.73		322.568	328.819	340.751	345.909	347.699	340.84	332.409	330.941	331.414	334.36	334.232	331.441	323.556	320.149		299.79	304.123	301.243	329.545	310.882	319.409	327.965	303.476	295.448	299.845	300.276	299.24	297.171	298.434		293.828	304.186	300.204	303.115	297.37
329.619	329.342	329.852	336.463	331.321	335.632	337.735	328.362	324.61	334.439	336.724	328.08	327.233	336.703		323.208	329.969	342.336	344.382	348.81	343.276	331.227	329.463	330.871	335.842	336.476	332.426	322.252	320.185		300.89	304.909	302.576	331.314	312.129	319.512	329.198	303.337	295.167	299.478	299.773	299.273	297.984	298.41		294.253	304.628	300.48	303.847	298.026
330.633	331.222	330.668	335.574	331.549	335.392	337.593	328.228	325.828	333.631	336.936	327.887	327.821	336.032		323.65	332.74	344.572	341.696	349.984	344.336	329.929	331.32	334.027	337.835	337.342	333.222	323.557	320.395		300.238	304.493	302.795	331.888	311.619	318.414	329.127	303.735	295.284	299.693	300.092	298.935	297.488	298.399		293.678	304.247	300.709	303.704	297.975
331.62	331.355	331.769	337.323	333.455	333.769	337.688	327.257	324.363	331.28	335.647	327.427	326.779	334.966		323.468	330.817	348.187	341.303	348.833	345.845	331.991	332.273	335.311	338.317	338.001	334.375	323.24	320.837		300.482	304.525	302.339	333.177	311.548	319.017	330.04	302.747	295.017	299.403	299.486	298.977	297.376	298.189		294.195	304.762	300.281	304.039	298.048
333.353	331.682	330.152	338.315	333.619	334.565	338.029	328.505	324.368	331.561	335.431	327.51	327.158	334.604		323.399	331.24	349.177	340.051	349.318	345.005	332.632	331.313	333.577	337.425	337.028	332.81	322.124	321.573		299.884	303.897	302.01	334.206	311.771	318.441	331.283	302.847	295.01	299.139	299.575	298.465	296.765	298.154		294.172	304.893	300.63	303.877	298.313
332.229	332.21	330.767	338.532	332.306	333.084	338.417	327.463	323.753	331.385	335.425	326.856	327.928	333.29		322.301	329.742	344.676	336.484	349.179	344.961	332.675	331.924	332.977	337.686	337.95	332.989	323.763	322.819		300.192	304.833	301.003	335.739	311.816	318.868	331.93	303.248	295.303	299.28	300.393	299.284	297.505	299.068		294.133	304.524	300.863	303.368	298.128
333.076	332.879	331.231	339.453	333.484	333.333	338.44	325.511	324.376	330.847	335.424	325.918	327.366	333.582		323.348	332.626	345.104	333.607	351.559	346.746	333.469	330.123	328.087	337.473	338.999	331.181	324.63	323.966		299.984	304.177	300.534	335.915	311.573	316.844	331.587	303.252	295.192	299.559	299.077	299.048	297.418	298.701		293.816	304.483	300.464	303.709	298.071
334.841	331.522	333.074	339.216	333.141	333.159	338.269	326.2	326.013	332.367	336.824	325.286	327.335	335.42		323.268	335.054	344.805	332.103	353.671	348.49	336.437	330.985	326.172	335.584	339.265	332.001	324.533	323.403		300.096	304.18	300.156	335.727	311.839	316.501	332.801	303.104	295.389	299.444	299.289	299.098	297.35	298.222		293.963	304.792	300.27	303.423	297.556
333.927	329.42	333.211	338.907	332.518	334.011	338.683	326.427	324.261	332.792	336.642	323.715	326.741	336.882		322.245	333.446	343.988	333.345	353.041	349.339	333.307	331.275	325.304	333.787	338.757	331.605	324.111	322.015		299.751	304.225	300.443	335.925	311.871	316.936	331.474	303.042	295.015	299.618	299.476	299.118	297.644	298.897		294.448	305.039	300.382	303.949	297.895
334.869	328.816	334.47	337.517	332.909	334.394	340.105	326.433	323.978	332.241	336.619	323.565	325.262	335.296		320.459	336.413	342.865	334.092	352.909	351.584	333.742	331.051	323.242	338.019	338.032	331.885	324.779	323.906		299.896	304.333	300.249	335.172	311.692	318.028	333.211	303.11	295.901	299.496	299.334	299.407	297.609	298.775		294.469	305.709	301.059	304.447	298.298
333.898	329.109	334.703	335.757	333.403	334.556	339.524	328.892	324.976	333.915	336.482	323.223	326.096	336.047		318.245	336.563	341.613	333.112	354.313	351.341	331.903	333.639	322.519	336.918	338.942	332.037	325.787	321.419		300.06	303.828	299.209	335.531	306.303	318.237	334.256	302.722	295.457	299.085	298.765	299.021	297.268	298.905		293.994	303.937	300.437	303.906	297.749
333.642	327.621	336.213	334.693	334.287	334.66	340.127	329.317	325.526	335.316	336.125	323.455	326.049	336.851		319.492	337.814	342.52	335.004	353.808	350.964	327.551	335.317	321.862	333.107	339.575	333.221	326.2	321.274		299.55	304.443	299.908	336.856	305.8	318.643	333.311	303.532	295.523	299.867	299.414	299.596	298.321	299.343		293.64	303.227	299.848	303.027	297.111
334.466	328.336	336.762	335.514	335.194	333.346	340.767	330.474	326.112	335.788	335.179	323.295	326.179	338.085		317.088	336.399	340.154	335.5	354.281	343.856	326.67	333.245	321.602	334.568	337.995	333.219	325.035	321.44		299.967	304.393	300.186	336.724	305.552	317.834	332.955	303.503	295.282	299.699	299.367	298.093	297.696	298.822		294.178	304.198	301.239	303.873	298.228
333.982	327.671	338.029	335.646	334.459	333.263	341.644	331.775	324.678	335.477	335.873	324.108	326.084	338.935		316.8	338.565	342.181	334.565	355.714	341.314	328.431	335.089	321.466	336.637	335.62	335.367	324.668	322.125		299.454	304.429	300.602	334.99	305.773	318.137	333.657	303.401	295.672	299.751	299.621	297.871	296.897	298.808		294.093	304.145	300.469	303.916	298.165
334.422	328.096	338.633	335.713	333.755	334.449	342.821	333.939	324.352	333.72	336.213	325.345	326.882	338.983		317.753	337.987	341.81	335.571	357.101	340.624	330.196	337.245	322.952	338.597	333.779	334.928	324.643	323.249		299.131	304.703	300.53	333.262	305.544	318.458	334.903	303.223	294.983	299.188	299.446	297.901	296.777	298.97		293.498	303.437	299.831	303.084	296.868
333.968	325.209	338.161	334.093	333.775	335.65	343.594	334.943	323.642	332.867	335.875	324.625	326.268	336.686		315.042	335.972	340.604	335.88	355.498	334.784	328.25	335.734	323.679	339.012	333.142	335.731	324.686	324.967		300.4	304.915	301.287	334.723	306.242	319.54	335.769	303.373	295.386	299.247	298.757	297.587	296.636	298.141		293.876	303.616	300.445	303.356	297.715
332.985	325.006	336.802	331.916	331.05	335.369	342.359	335.838	323.197	333.477	334.608	324.307	325.403	337.766		315.221	337.537	336.748	337.743	356.73	329.759	329.337	336.378	323.926	339.907	332.628	337.024	326.136	325.435		300.04	304.91	300.293	335.502	306.291	319.9	335.012	304.097	295.955	300.321	299.712	297.982	297.388	299.203		293.997	303.858	300.693	303.367	298.007
332.467	326.106	336.943	332.386	332.812	335.248	341.971	335.341	323.502	332.474	335.08	324.732	326.147	338.32		316.368	338.491	335.967	338.989	356.473	325.055	330.023	334.287	324.684	340.053	332.315	338.131	326.018	324.13		299.412	304.34	299.769	335.533	305.294	320.272	337.32	302.879	295.043	299.345	298.793	297.594	295.962	298.315		294.372	304.466	300.35	304.096	298.715
332.856	324.765	338.043	332.591	333.821	334.977	339.87	335.612	325.284	333.879	336.361	325.353	326.256	339.356		317.421	335.769	334.304	338.359	357.324	323.674	329.011	334.721	323.482	338.851	332.409	337.162	326.383	322.806		298.925	303.784	299.167	336.623	304.826	319.655	336.642	303.922	295.879	299.813	299.746	298.261	297.059	298.981		293.582	303.56	299.52	302.959	297.465
331.726	325.401	336.061	334.096	334.599	334.542	338.55	335.2	325.313	334.299	335.747	325.836	324.743	337.872		315.35	332.901	333.835	339.036	354.715	322.458	329.289	335.048	323.693	338.088	332.498	337.552	325.413	322.715		298.958	304.478	300.13	339.041	305.845	320.908	338.903	303.205	294.996	299.606	298.801	297.879	296.507	298.541		293.551	304.072	300.007	303.777	297.821
331.909	326.355	333.968	335.36	335.339	335.271	339.44	334.508	325.281	334.175	335.393	326.847	324.935	337.111		316.114	332.218	335.673	338.08	351.982	323.403	328.588	337.313	323.8	337.774	334.016	337.278	325.008	326.598		299.33	304.627	297.84	337.755	305.473	320.193	339.059	303.876	295.699	299.882	299.108	298.009	296.454	298.714		294.599	304.356	300.171	304.018	298.173
331.55	327.769	332.091	336.484	336.714	335.721	339.316	332.134	325.224	333.319	333.984	327.45	324.801	335.524		316.792	331.417	336.231	335.075	350.449	323.138	329.257	337.578	325.193	337.311	330.937	336.42	324.659	326.129		299.629	304.783	298.519	338.206	305.861	320.188	341.577	303.066	295.192	299.4	298.734	297.223	296.399	298.261		293.846	304.001	299.986	303.772	297.716
330.82	327.819	332.096	335.06	337.834	337.115	338.451	333.232	326.005	333.981	333.565	328.452	324.797	335.407		316.516	329.748	337.246	336.56	351.51	325.332	330.587	337.335	326.879	336.689	329.278	337.557	326.127	328.563		298.94	304.234	298.149	336.357	305.407	319.847	341.883	303.615	295.543	299.758	298.812	298.322	296.532	299.241		294.175	304.582	300.206	304.2	297.945
329.375	329.799	328.79	335.702	336.273	335.044	339.506	328.625	323.068	333.276	332.685	327.435	325.033	334.822		317.187	327.308	338.054	337.79	352.486	325.367	331.892	337.999	326.26	336.45	329.242	338.165	325.668	329.026		299.918	304.763	298.496	334.01	306.077	320.401	340.433	304.147	296.109	300.071	298.186	297.653	296.332	299.211		293.861	303.648	299.668	303.423	297.101
328.971	330.168	326.603	334.224	335.95	335.253	338.142	325.007	321.915	332.893	332.422	327.707	325.192	334.406		316.773	327.019	339.749	338.412	353.763	324.519	331.11	341.7	328.672	336.332	330.587	338.945	326.917	329.661		298.811	302.334	299.248	334.521	305.63	320.09	338.198	303.701	295.845	299.979	298.1	297.453	296.476	299.171		293.591	304.247	300.126	303.208	298.399
329.942	330.25	327.388	336.956	336.954	336.855	340.878	323.049	322.437	332.813	333.32	324.217	325.993	335.256		316.004	327.953	338.757	340.092	350.559	324.844	330.778	340.906	327.371	335.801	332.204	340.248	326.943	328.639		299.253	297.165	299.253	333.072	305.473	318.95	339.318	303.896	295.67	299.713	297.395	297.535	296.248	299.225		293.905	304.022	300.425	303.233	297.869
330.561	326.791	328.142	337.437	336.651	337.109	342.371	323.068	323.19	330.784	335.076	323.769	325.781	335.568		315.844	327.032	340.675	339.574	348.31	323.864	329.332	338.397	326.91	333.11	331.787	338.742	326.168	324.375		299.326	297.348	299.622	331.476	305.864	319.047	338.819	303.51	295.52	299.648	297.866	297.313	296.414	298.502		294.103	303.914	300.27	303.467	297.885
330.261	326.625	327.872	337.474	337.364	335.039	343.056	322.071	322.899	330.715	334.247	322.996	325.005	335.187		316.924	327.785	341.005	342.062	348.96	325.67	329.404	336.404	325.484	332.911	331.706	339.621	324.743	323.968		299.342	297.465	300.136	332.53	305.956	319.617	338.686	303.719	295.355	299.52	297.824	297.527	296.074	298.251		293.896	304.324	299.946	303.176	297.419
331.178	327.848	329.561	338.362	337.32	333.123	342.716	322.774	323.193	331.033	333.964	320.806	324.95	334.879		317.605	327.313	339.275	342.232	350.681	326.059	327.72	338.152	328.389	332.403	331.716	340.781	326.561	324.221		298.908	296.832	299.753	332.408	305.59	319.325	338.187	303.47	295.164	299.23	297.544	297.096	295.858	298.191		294.268	303.709	300.332	303.153	297.729
330.59	328.165	330.645	340.16	336.352	333.476	343.123	321.84	325.126	332.326	334.818	320.51	325.431	335.955		318.343	328.085	340.849	342.492	350.762	326.366	327.635	338.359	329.922	333.5	332.663	341.041	327.843	322.034		300.097	297.546	300.554	334.32	306.39	319.277	338.095	304.252	295.705	299.164	297.331	296.877	295.989	298.503		293.414	303.655	299.927	302.381	297.106
331.176	329.643	332.025	340.944	337.385	334.55	340.782	322.593	324.928	333.286	335.249	319.992	325.695	335.857		318.086	329.336	341.425	342.946	351.497	324.689	326.237	337.915	330.687	334.44	336.197	337.681	328.682	321.49		299.438	297.328	300.282	333.549	305.991	319.986	336.54	304.417	295.615	299.71	298.053	297.597	296.461	298.832		294.569	304.735	301.137	304.003	298.443
331.9	330.231	332.116	341.556	336.301	333.601	339.196	324.184	325.842	333.578	335.1	319.802	324.203	333.676		318.013	330.016	340.478	342.881	348.212	326.298	323.851	336.893	330.574	334.757	335.562	335.912	326.53	318.689		298.693	297.349	300.213	334.635	306.175	319.554	338.27	305.119	295.285	299.608	297.959	297.248	295.93	298.419		293.62	304.104	299.925	302.791	297.654
331.978	331.143	332.071	340.557	335.839	333.03	337.615	326.134	327.304	335.51	335.848	319.845	324.746	332.107		319.41	331.139	337.439	344.182	345.524	327.966	322.783	337.392	328.761	333.916	336.314	336.646	325.13	320.313		298.845	297.184	300.703	334.488	305.301	319.229	337.779	305.459	295.577	300.297	298.411	297.9	296.68	299.283		293.664	304.261	300.138	303.293	297.471
332.238	331.936	333.805	342.068	335.812	334.667	337.26	327.054	326.215	335.145	334.894	320.744	324.831	331.396		321.24	329.333	339.706	345.212	345.904	328.423	321.597	338.513	327.335	336.674	339.277	338.445	326.421	320.639		300.159	297.886	301.05	335.634	306.53	321.817	339.368	304.953	295.496	299.671	297.516	297.123	296.109	298.516		293.673	303.834	299.758	303.192	297.474
331.762	331.282	332.14	342.158	336.209	335.956	338.377	326.367	325.93	334.763	335.549	321.443	325.068	330.607		322.159	331.47	337.588	343.865	343.986	329.994	320.182	338.15	329.479	336.887	340.421	338.649	329.227	318.396		299.061	296.601	301.477	332.71	305.865	321.371	337.57	304.056	295.264	299.321	297.874	297.346	295.721	298.455		293.999	304.449	300.46	303.175	297.929
332.764	330.848	332.313	343.944	336.89	335.663	338.584	327.525	324.559	334.927	335.285	322.114	324.859	328.838		324.147	332.058	336.812	344.988	347.915	331.232	320.947	339.114	328.633	336.99	342.246	336.47	327.686	318.093		299.225	298.075	302.866	330.884	306.058	322.635	338.873	304.22	295.596	299.771	298.111	297.799	296.34	298.737		293.942	304.151	300.249	303.392	297.941
332.43	330.088	332.604	344.661	336.868	336.618	338.42	330.54	322.798	336.944	335.104	323.261	325.361	329.828		324.203	329.952	335.859	340.828	346.522	331.057	321.301	336.555	326.587	335.266	342.715	333.657	325.897	318.187		299.837	297.502	303.711	330.641	307.148	323.557	340.567	303.868	295.501	299.708	297.308	297.504	296.034	298.695		293.783	304.107	299.561	303.246	297.536
331.961	328.841	331.728	344.842	337.424	335.212	338.284	331.45	320.006	333.921	334.639	323.272	325.489	328.266		324.603	328.863	335.036	339.912	348.9	332.07	320.52	339.432	329.639	338.067	344.433	335.299	325.717	319.273		298.721	296.801	301.98	328.346	304.936	323.754	339.994	304.28	295.384	299.592	297.318	297.073	296.042	298.383		293.74	304.491	299.324	302.983	297.583
330.866	328.137	331.011	342.694	335.936	333.745	338.866	332.968	319.925	333.261	334.175	323.962	325.514	326.28		325.453	329.656	337.059	340.133	348.415	333.046	319.498	338.665	330.863	338.396	344.866	336.236	324.382	319.089		298.594	297.221	302.579	327.56	305.512	325.222	340.756	305.572	296.373	300.351	298.563	297.893	296.838	298.907		294.232	304.464	299.453	302.699	297.814
330.089	326.955	331.525	340.606	334.487	334.09	338.895	335.53	319.321	333.286	334.966	325.216	325.589	327.019		324.717	330.385	337.833	340.897	349.559	332.728	318.653	335.594	330.457	340.375	346.509	334.309	324.832	319.627		298.901	297.446	303.014	327.81	305.92	326.266	342.501	303.595	295.786	299.794	297.789	297.626	296.377	298.912		293.126	303.688	298.513	301.939	296.781
331.574	326.519	332.748	338.243	333.275	334.306	338.645	335.169	318.367	332.05	333.698	324.276	325.833	325.89		324.809	332.785	338.329	338.428	350.644	333.915	318.113	336.524	328.574	340.13	344.644	331.166	324.168	319.433		299.157	297.37	303.691	327.415	305.818	326.189	343.6	303.899	295.498	299.952	297.468	297.471	296.455	299.213		293.568	303.756	298.921	302.329	297.094
330.643	326.746	333.142	337.692	332.53	333.875	338.795	335.128	318.816	333.58	334.075	325.021	326.502	324.759		325.792	331.352	337.862	336.273	349.5	332.997	319.221	336.09	331.551	339.82	348.039	331.495	325.371	322.356		299.665	297.688	301.626	328.29	306.518	328.055	346.23	303.249	295.598	300.063	297.806	297.474	296.212	298.676		294.272	304.332	299.359	302.428	297.686
330.949	327.212	333.138	337.423	331.133	334.685	339.091	334.841	319.604	333.149	333.338	325.559	326.905	324.284		326.088	331.19	338.837	337.274	346.093	332.043	319.627	333.386	333.186	338.495	348.326	328.514	324.455	322.839		299.266	296.669	301.609	330.116	306.486	328.344	347.423	303.341	295.726	299.986	297.468	297.44	296.439	299		293.518	304.518	299.246	302.005	297.228
330.87	325.698	333.115	335.902	331.309	334.629	337.814	335.778	319.269	335.462	334.865	325.608	327.36	324.783		323.917	331.332	339.528	339.071	348.794	332.799	318.737	332.097	332.147	338.219	348.561	328.575	322.938	322.894		299.841	297.308	300.985	331.725	306.575	328.239	348.862	302.781	295.519	299.783	297.12	297.696	296.089	298.405		293.511	303.892	299.132	302.258	297.46
331.929	326.035	333.383	336.492	332.07	334.172	337.62	336.551	320.61	336.489	335.812	326.885	328.062	324.405		324.659	329.904	339.549	341.444	344.71	332.741	319.096	332.101	333.576	336.877	349.026	328.015	322.383	323.38		298.96	296.775	300.526	330.559	306.248	329.454	347.022	303.021	295.402	299.694	298.109	297.376	296.53	299.667		293.477	303.973	298.656	301.893	297.499
331.796	324.285	333.792	336.597	331.376	335.441	337.111	334.368	321.894	336.567	335.934	326.55	326.702	324.678		325.84	332.236	339.149	340.132	344.417	334.081	320.705	333.308	335.867	337.747	349.672	328.306	323.096	324.689		298.76	295.995	300.939	330.588	305.315	329.838	347.143	302.336	295.285	299.464	296.805	297.136	295.744	298.422		293.193	304.327	298.746	302.083	297.205
331.757	324.164	334.172	336.737	333.05	336.842	337.228	335.223	323.043	337.016	335.402	327.033	326.16	324.011		323.785	331.064	336.12	335.702	342.959	334.205	318.566	331.63	338.575	336.008	346.303	327.095	321.486	324.435		299.193	297.318	299.532	330.211	306.381	329.429	347.532	302.803	295.52	300.26	297.878	297.589	296.43	299.024		293.701	304.374	299.426	302.197	297.428
331.544	324.701	333.421	336.979	335.355	335.757	335.725	335.993	325.352	338.278	335.49	327.935	326.325	326.109		323.296	330.355	337.834	336.701	345.508	338.021	318.7	327.985	338.049	336.748	347.462	327.838	320.504	327.319		299.016	296.464	299.178	327.822	305.792	330.187	346.334	303.341	295.668	300.116	297.915	297.471	296.692	299.099		293.674	304.236	299.124	301.948	297.402
331.892	324.52	332.316	337.838	335.347	335.296	334.007	334.18	325.061	338.626	335.854	327.852	324.532	326.753		322.502	330.807	339.204	339.016	347.229	336.518	320.043	326.498	334.783	332.989	341.584	327.621	319.89	326.918		299.719	297.434	300.153	329.596	306.824	330.908	344.916	303.67	295.974	300.223	297.885	297.964	296.546	298.698		293.786	304.607	299.536	302.278	297.348
332.824	326.957	332.945	337.286	337.059	335.256	333.913	336.127	325.713	338.686	337.379	328.58	325.645	327.534		322.154	329.913	338.397	337.601	347.836	337.094	320	328.175	335.683	332.04	338.857	328.104	319.916	327.474		298.739	296.531	299.886	326.959	306.264	329.705	342.314	303.297	294.437	299.581	296.678	296.43	295.535	297.577		293.458	304.399	299.404	302.243	297.913
333.359	326.811	333.146	338.012	337.561	336.462	333.522	336.251	325.231	336.745	337.416	328.461	326.001	326.766		321.58	328.387	338.64	340.773	349.793	338.997	320.512	329.732	331.278	332.277	335.615	327.868	318.644	326.083		298.407	296.39	300.011	326.726	306.457	328.185	342.973	303.528	295.557	299.953	298.019	297.317	296.292	298.99		294.313	304.821	299.915	302.283	297.66
330.767	327.101	333.612	338.309	338.414	337.183	331.882	336.244	323.007	332.966	337.819	328.054	326.716	327.182		322.129	329.592	338.663	343.205	351.455	341.901	322.25	328.908	333.24	334.069	334.412	327.422	320.397	324.597		299.059	296.964	299.564	327.785	306.816	329.627	343.653	304.161	296.008	300.143	297.735	297.834	296.567	298.856		293.677	304.586	299.213	302.127	297.644
331.893	329.887	332.323	339.234	338.518	336.723	332.229	337.968	322.266	329.477	337.55	328.361	328.388	327.194		321.231	329.926	338.676	341.191	352.269	342.621	322.081	329.491	335.556	336.455	333.217	328.239	321.325	324.689		299.955	297.554	300.855	331.516	307.817	330.695	343.714	304.219	295.551	299.919	297.29	297.115	296.137	298.548		293.986	304.425	299.406	302.507	297.388
332.066	330.702	332.711	340.249	337.619	335.802	332.375	337.123	322.595	327.458	337.785	327.153	327.882	327.987		320.147	331.608	337.364	342.337	350.765	342.114	322.19	330.04	336.292	336.35	331.7	328.871	320.19	323.752		300.347	297.247	300.073	331.516	307.421	331.511	343.185	304.256	295.374	299.457	297.437	297.324	296.125	298.089		293.766	304.971	299.601	302.546	297.472
330.18	330.746	333.664	340.63	337.335	336.673	332.413	337.272	324.325	326.814	338.884	326.616	325.859	327.925		319.096	332.235	337.922	342.894	351.327	343.601	322.576	329.966	331.049	333.821	331.354	327.371	320.756	324.351		300.032	296.56	299.89	330.73	307.354	332.353	344.326	304.425	295.166	299.679	296.815	296.603	296.081	298.733		292.817	303.985	299.113	301.738	297.101
329.065	331.082	333.963	339.054	337.707	336.225	331.748	337.552	325.221	325.849	338.717	326.056	324.068	327.996		318.329	330.208	338.308	343.108	349.964	341.5	323.492	330.316	328.292	335.669	330.086	327.857	319.522	325.583		298.58	295.398	298.549	329.674	306.42	329.625	343.446	304.917	295	299.419	297.238	296.926	295.561	298.382		294.038	305.006	299.532	302.528	297.624
327.832	330.592	333.61	340.101	338.395	335.895	331.425	336.102	326.904	326.154	338.113	325.416	323.46	328.002		317.106	329.833	336.273	344.45	348.53	340.127	322.206	331.025	328.299	338.98	331.818	330.602	319.737	326.97		299.632	296.319	300.239	330.847	307.355	329.387	344.192	305.239	295.946	299.696	297.427	296.981	296.09	298.485		293.12	304.317	299.314	301.763	296.783
328.324	330.566	332.412	341.459	338.917	333.664	332.371	334.899	326.88	324.529	337.175	324.236	323.349	328.09		317.872	329.908	338.407	347.807	348.77	339.864	322.106	329.079	329.572	340.001	330.892	328.086	320.006	326.6		299.716	296.901	300.464	332.418	307.854	331.831	346.11	304.803	295.32	299.161	296.982	296.969	295.839	298.232		293.34	304.34	299.397	301.848	297.314
330.636	331.676	332.797	342.065	337.845	330.4	332.88	334.823	329.391	326.506	338.386	324.382	324.202	329.246		317.923	328.116	336.941	346.838	348.754	341.28	321.249	331.065	330.126	341.55	330.803	327.881	321.221	326.453		299.607	296.51	300.489	332.293	306.901	332.218	344.417	305.25	295.705	299.716	297.576	297.16	296.379	299.037		293.244	304.761	299.197	301.627	297.54
331.477	331.629	333.373	342.942	339.412	328.203	334.85	333.668	329.766	326.053	338.061	324.75	322.239	328.099		317.03	328.034	336.583	349.264	349.717	340.727	320.661	331.128	331.231	339.463	332.949	328.956	321.291	326.949		299.877	296.008	301.55	335.384	307.519	332.92	345.368	303.906	295.366	299.68	297.692	296.925	296.139	298.211		293.695	305.017	299.427	301.553	297.607
332.797	328.129	332.557	341.123	337.9	326.445	335.555	333.602	331.004	327.322	338.725	323.921	323.562	328.918		316.831	328.588	336.422	346.775	351.868	340.639	322.082	331.445	332.243	340.437	332.7	330.355	321.833	328.023		299.569	296.325	298.87	334.759	306.915	334.158	346.305	305.45	295.37	299.928	297.355	297.64	296.078	298.835		293.734	304.992	299.691	301.853	297.631
333.811	327.979	331.74	340.724	337.299	326.087	335.185	333.674	331.361	328.488	338.246	324.161	323.962	328.963		317.735	329.446	333.427	348.291	350.648	342.747	323.525	331.836	330.365	339.682	332.008	330.449	320.724	329.351		299.221	295.346	299.384	331.717	306.864	334.84	347.023	305.617	295.217	299.502	297.365	296.716	295.662	298.237		293.509	304.602	299.295	301.221	297.215
334.817	327.419	332.478	341.488	337.88	326.491	335.918	333.79	329.18	329.584	337.225	324.606	325.576	328.335		317.38	331.176	333.751	343.655	346.377	338.327	324.594	331.315	331.592	339.323	332.456	331.366	320.479	331.167		299.12	295.175	299.173	332.542	306.501	335.063	347.202	306.317	295.734	300.272	297.773	297.879	296.094	298.75		293.06	304.62	299.042	301.339	297.164
335.134	326.839	330.934	334.832	338.041	327.093	335.721	333.465	327.252	330.048	337.622	325.387	327.327	327.626		317.811	331.667	334.177	345.212	343.634	337.284	323.838	331.948	330.102	338.971	332.423	332.355	320.706	331.47		299.955	296.308	299.981	332.115	307.653	336.852	347.065	305.756	295.994	300.052	297.571	297.716	295.956	298.961		293.868	304.834	299.621	301.718	297.342
335.256	325.343	330.583	332.114	338.603	328.725	336.456	333.686	327.286	329.964	337.836	326.107	328.85	327.088		317.693	332.855	334.128	346.452	343.001	340.5	326.344	333.077	329.932	341.035	333.568	333.269	319.238	331.271		299.294	295.511	299.74	332.491	307.72	338.329	348.782	305.966	296.224	300.261	298.22	297.236	296.182	298.531		293.897	304.843	299.715	301.307	297.232
331.539	324.946	332.091	331.717	339.082	329.153	335.528	334.696	326.396	329.305	337.289	326.587	328.673	327.212		318.078	334.234	334.846	347.567	342.732	338.79	328.393	334.843	329.523	342.933	332.19	332.006	318.43	332.232		300.006	295.974	300.483	332.977	307.81	338.744	347.133	305.81	295.601	299.91	297.314	296.831	296.022	298.566		293.21	304.385	299.282	301.244	297.188
332.218	325.368	334.834	332.462	339.717	330.825	335.554	336.088	325.518	329.498	337.974	326.941	330.096	327.975		318.429	336.071	335.607	348.039	341.445	340.114	324.889	337.348	330.208	339.508	333.694	333.436	318.451	332.453		299.251	295.587	300.514	334.545	306.988	337.234	345.738	305.224	295.805	300.192	297.8	297.062	295.667	298.488		293.449	304.404	299.165	301.146	297.213
330.921	324.021	335.629	331.737	339.631	332.038	334.529	336.487	324.226	330.181	337.685	327.718	332.271	328.772		318.225	336.357	336.876	348.472	342.626	338.877	324.395	338.269	330.068	336.741	334.25	333.648	317.469	332.46		299.41	294.606	299.762	335.056	307.314	336.828	346.155	303.612	295.542	300.405	297.678	297.484	296.155	298.666		293.323	304.328	299.443	301.668	297.108
330.953	323.149	335.923	331.198	338.326	332.79	335.607	335.659	323.212	329.21	336.694	328.393	331.594	327.84		318.166	337.278	338.589	347.967	342.425	339.79	324.866	337.979	326.725	337.778	335.631	335.736	318.78	333.363		299.431	293.943	299.629	333.776	307	334.694	346.499	304.182	295.499	300.43	297.49	297.457	295.691	298.483		293.245	302.609	299.615	301.487	297.293
330.738	322.076	335.596	332.434	336.387	331.125	336.207	337.334	325.229	330.283	338.581	329.064	332.665	328.817		318.931	336.279	337.881	343.24	339.401	342.016	323.189	335.879	323.821	338.315	336.264	337.382	319.78	327.527		298.63	293.645	299.1	334.137	306.829	335.185	346.238	304.533	296.205	299.917	297.528	297.741	296.313	298.458		293.18	302.612	299.273	300.937	297.105
330.266	321.423	334.846	331.603	335.344	331.649	334.504	336.548	325.213	330.936	338.12	327.76	332.539	328.931		320.243	337.432	338.368	344.136	339.577	342.5	322.41	334.702	325.18	338.665	336.289	339.112	318.375	327.067		298.847	293.266	299.331	334.94	306.887	336.664	349.543	304.56	295.402	299.603	297.304	297.58	295.996	298.702		293.316	302.823	298.989	301.227	296.878
331.543	323.312	335.27	334.226	336.563	332.219	333.741	336.993	324.452	329.963	338.207	326.848	331.945	328.218		319.827	335.15	336.08	341.804	335.955	340.179	321.563	331.778	326.184	337.711	336.492	338.129	318.751	327.517		299.287	293.244	299.927	335.15	306.677	336.1	350.08	304.11	294.672	299.232	296.906	296.666	295.546	298.272		293.174	303.009	299.5	301.199	297.265
333.104	322.967	337.156	335.107	336.837	332.827	334.109	338.435	325.744	330.745	339.879	327.49	329.379	328.188		318.333	334.021	335.982	341.021	335.537	337.034	320.959	327.829	324.143	340.326	337.843	334.531	320.324	327.38		299.543	293.42	299.898	335.086	308.08	335.487	350.93	305.438	295.691	299.417	297.015	296.469	295.431	298.867		293.995	303.111	299.69	301.475	297.245
332.023	322.957	336.514	334.328	336.689	332.845	331.659	339.842	325.976	330.629	340.115	325.831	327.034	328.256		318.788	334.705	335.763	341.136	337.066	336.8	319.528	325.276	323.531	341.553	338.589	332.163	318.452	324.317		299.101	293.513	300.205	333.509	308.159	336.373	351.756	306.016	295.475	299.984	297.535	297.254	296.035	298.862		293.096	302.789	299.324	301.516	297.373
332.959	325.47	338.577	335.358	338.312	333.954	331.469	339.904	325.712	329.763	340.807	325.642	325.28	327.997		318.547	332.238	334.995	337.908	337.484	336.047	318.315	324.449	324.98	340.404	339.568	331.979	320.424	323.985		299.662	293.996	300.769	334.834	307.698	339.193	351.941	305.652	295.502	299.722	296.917	296.887	295.669	298.24		293.268	302.629	299.163	301.507	297.427
333.515	325.72	339.412	337.424	339.182	334.331	331.88	340.574	327.136	329.691	339.824	325.955	325.883	328.492		318.026	328.741	330.996	335.83	337.9	337.958	318.421	323.975	324.692	341.54	338.526	330.199	321.226	320.723		299.807	293.761	301.046	338.54	308.431	341.523	352.184	306.278	295.853	300.67	297.243	297.337	296.121	298.646		293.471	302.932	299.577	301.593	297.363
334.521	324.265	339.595	339.706	339.092	335.573	331.715	338.853	326.996	328.855	340.041	325.737	324.105	328.229		318.55	326.461	327.873	336.348	337.797	340.61	317.467	322.417	325.169	341.659	338.538	328.813	321.363	319.674		299.603	293.389	300.967	337.877	308.111	344.266	352.92	306.164	295.59	299.951	297.932	297.72	296.541	299.137		293.061	302.907	299.277	300.964	296.902
333.651	323.874	338.568	340.14	339.463	333.801	330.993	337.674	326.938	327.572	338.624	326.176	324.034	329.059		318.575	325.931	328.952	336.242	336.289	338.146	317.346	322.806	322.872	342.715	337.829	328.154	322.392	318.465		299.247	293.537	300.67	335.444	307.698	344.854	354.762	305.383	295.195	299.95	296.961	296.73	295.989	298.296		292.986	302.922	299.182	301.375	296.829
334.473	325.257	338.819	341.625	340.085	333.178	330.583	334.705	327.631	328.406	338.75	325.82	325.872	329.661		317.949	326.267	329.556	335.027	334.955	337.779	318.092	324.328	321.266	342.588	336.279	329.348	323.503	316.421		298.706	293.337	299.071	333.748	308.214	344.054	352.335	307.513	296.663	301.071	298.429	298.069	296.515	299.128		293.202	302.864	299.356	300.997	296.999
333.738	325.218	338.055	340.65	340.299	332.743	330.422	333.046	328.181	328.003	338.36	325.703	326.593	330.541		317.276	325.361	332.225	336.043	334.624	336.41	319.343	324.106	323.288	341.443	337.919	330.152	322.223	316.919		298.564	293.167	297.662	334.279	307.395	342.931	353.72	305.407	296.374	300.384	297.673	297.511	296.422	299.469		293.768	302.888	299.492	301.048	297.137
334.145	324.557	336.402	341.245	341.001	331.852	331.104	331.091	327.072	327.155	337.891	324.086	327.659	332.577		317.008	325.646	329.69	334.633	334.545	338.751	320.998	324.244	323.118	338.922	339.084	330.734	323.2	317.479		298.028	293.004	296.965	334.346	307.539	339.928	354.695	303.895	295.866	300.249	297.268	297.171	295.852	298.575		292.789	302.896	299.151	301.293	296.809
334.404	326.055	335.507	339.75	341.301	331.615	331.05	331.255	325.204	326.453	337.561	322.742	327.477	332.376		316.917	326.026	331.613	333.031	333.816	338.331	319.189	324.859	324.747	339.905	340.353	331.616	323.767	317.935		298.843	294.003	298.156	337.35	308.531	342.463	356.006	303.805	294.992	299.435	296.64	296.551	295.701	298.501		292.922	302.025	298.931	300.479	296.79
334.754	325.973	335.633	339.118	340.593	330.786	330.885	332.427	325.273	327.726	339.649	324.094	329.291	332.298		316.753	325.015	333.492	332.422	333.725	339.967	320.008	326.451	323.785	341.401	339.51	330.988	323.496	317.851		299.206	292.811	298.071	337.736	307.459	341.873	358.978	303.304	295.383	299.455	297.206	296.673	295.551	298.606		293.039	302.496	298.537	300.973	296.923
334.703	326.394	336.9	338.445	339.887	330.682	331.853	331.76	325.278	329.069	339.507	324.923	329.637	332.327		316.677	324.225	333.658	330.192	333.289	337.759	319.702	323.89	322.853	341.299	339.967	330.575	321.549	316.211		298.816	293.409	298.042	341.153	308.481	340.404	358.702	302.264	295.769	299.794	296.874	296.926	295.388	298.401		293.483	303.358	299.604	301.275	297.411
335.164	327.631	336.9	337.355	339.668	331.199	332.147	330.396	325.118	329.909	339.766	325.404	329.336	331.252		316.675	325.437	332.983	331.086	333.069	339.862	319.583	323.609	326.393	338.667	339.602	331.378	323.618	318.32		299.391	293.664	299.068	337.578	307.946	339.824	361.746	301.066	295.455	299.76	297.554	297.108	296.149	298.577		293.605	303.209	299.519	300.964	296.769
334.881	328.422	337.258	336.235	338.945	330.759	332.868	329.052	325.954	330.716	341.235	324.773	328.22	331.6		316.643	325.809	332.598	329.141	334.369	339.995	320.105	324.3	325.873	333.801	339.803	330.466	323.964	317.261		299.517	293.508	299.217	335.059	308.674	338.892	354.567	299.969	295.249	299.684	297.014	296.506	295.713	298.504		293.163	302.963	299.526	301.277	297.174
332.408	329.531	337.776	334.699	338.183	330.741	333.194	329.662	326.026	330.773	340.34	323.575	328.461	330.027		316.259	325.134	333.628	329.783	334.478	337.273	321.188	323.317	328.411	334.554	341.004	331.418	327.357	317.601		299.305	293.239	299.08	332.562	308.793	339.834	356.441	299.676	296.095	300.154	297.507	297.192	296.197	298.656		292.886	302.735	298.97	300.926	296.733
330.989	330.635	339.318	335.105	338.467	331.317	331.559	331.23	327.361	332.425	341.685	324.354	327.859	331.747		316.213	325.142	334.258	330.796	336.124	337.222	320.538	322.082	326.574	332.4	342.017	330.997	327.99	317.835		298.743	293.272	298.393	332.287	307.987	339.879	356.015	298.183	295.681	300.03	296.654	296.581	295.763	299.1		293.725	303.577	299.949	301.566	297.612
332.199	331.396	340.044	335.446	337.225	331.416	332.139	331.228	327.03	331.265	341.461	324.222	327.3	330.021		315.462	326.546	333.448	330.905	337.232	339.295	319.875	321.958	328.651	331.312	343.738	330.613	328.413	319.751		298.941	293.124	297.209	332.221	307.11	339.638	355.176	297.627	295.302	299.447	296.966	296.681	295.518	298.2		292.68	302.527	298.819	300.895	296.212
331.705	329.882	340.723	335.118	336.133	330.064	331.069	332.138	327.125	330.423	341.825	324.921	326.26	328.712		315.135	327.057	333.981	331.225	335.999	340.267	319.927	320.892	327.135	327.813	343.899	329.997	328.541	321		299.521	293.426	297.896	331.933	307.639	339.637	353.596	297.883	295.638	300.304	297.527	297.106	295.522	298.281		293.503	303.572	299.37	301.206	296.793
333.719	330.295	342.131	335.523	336.666	330.203	330.547	333.019	327.577	331.557	341.845	325.528	327.96	328.415		315.195	328.994	334.005	330.396	332.415	342.063	318.109	320.883	328.544	329.793	342.638	332.242	329.213	322.161		299.69	293.48	298.122	331.622	307.458	339.561	350.451	297.956	295.546	299.804	297.131	297.309	296.033	298.721		293.706	303.387	300.088	301.997	297.627
333.359	330.39	340.572	334.843	335.744	329.763	330.063	332.109	328.807	331.719	341.937	325.885	328.129	328.009		314.308	329.972	333.78	329.321	332.852	343.472	316.917	321.401	328.573	329.671	340.93	331.526	326.586	323.146		298.696	293.218	297.451	330.378	307.455	339.168	346.664	297.703	295.322	299.711	297.226	296.894	295.668	298.382		293.116	303.054	299.449	300.956	296.856
333.298	329.352	342.106	334.961	335.259	328.255	329.021	332.416	328.392	331.961	341.41	324.562	328.165	327.145		312.981	327.08	331.424	328.453	332.05	343.752	318.119	317.632	328.788	331.654	342.087	331.273	328.521	324.02		298.837	293.145	297.843	328.629	307.366	339.575	347.08	296.972	295.262	299.18	296.251	296.255	294.964	297.449		292.762	302.697	299.257	300.798	296.665
334.439	329.677	342.111	337.827	335.402	326.377	330.176	335.946	329.31	333.981	342.684	326.599	329.647	328.465		314.417	329.646	331.702	329.686	333.293	346.672	318.089	318.466	330.802	333.175	340.223	329.841	329.658	325.336		299.318	293.284	297.473	329.558	307.81	338.409	346.699	297.332	295.857	300.065	297.322	296.985	295.348	298.109		293.039	302.818	298.883	300.846	296.582
334.784	329.397	341.194	340.277	336.806	326.896	330.897	335.4	330.011	334.728	343.613	326.822	330.494	327.944		314.75	330.785	333.699	329.392	332.596	343.608	318.202	317.283	330.953	330.689	335.901	331.788	328.129	324.17		299.98	293.637	298.347	330.291	308.204	339.041	347.514	297.212	295.972	300.28	297.522	296.895	295.693	298.073		293.101	302.505	299.265	300.888	297.033
336.285	330.698	341.303	341.902	336.992	326.662	331.842	335.803	328.97	334.427	343.06	325.832	330.343	328.502		313.71	332.887	332.658	331.048	333.385	346.761	318.359	318.289	329.557	332.544	334.3	331.141	326.962	324.3		298.382	293.636	298.168	330.577	308.077	339.454	348.792	297.738	295.796	299.81	297.059	297.194	295.259	298		293.381	302.996	300.15	301.382	297.389
334.769	329.935	340.691	340.907	337.019	326.688	331.34	336.914	328.416	333.991	342.104	325.992	329.964	328.329		313.949	332.72	331.342	331.3	334.681	345.51	318.818	318.824	327.98	334.193	333.176	331.243	328.399	325.491		298.063	292.223	297.347	330.476	307.477	340.206	344.833	297.098	295.627	299.778	297.121	296.859	295.448	298.229		293.512	302.85	299.636	301.205	297.063
334.227	330.464	340.067	342.075	336.168	326.5	332.349	336.423	327.311	332.496	339.238	323.758	328.287	329.553		314.432	333.291	332.051	330.143	334.906	346.388	317.503	318.188	326.473	334.362	332.888	331.44	327.949	326.376		298.563	293.134	296.852	333.323	308.621	341.071	346.527	296.921	295.521	299.691	297.321	296.783	295.829	298.061		293.231	302.999	299.305	300.762	296.847
333.465	330.101	339.438	343.272	336.687	326.761	333.465	336.79	329.149	333.707	338.601	324.4	327.261	329.729		314.367	334.057	334.468	329.531	335.729	347.111	318.014	317.704	327.904	332.212	332.979	331.051	324.868	326.165		297.92	292.729	296.875	333.87	308.486	342.338	344.914	297.228	295.605	299.918	297.025	297.017	295.787	298.22		292.99	302.403	299.241	300.799	296.788
335.311	329.367	340.818	344.508	335.418	328.219	335.919	337.412	329.651	333.084	338.734	324.927	327.31	328.623		313.718	335.579	335.824	328.115	333.424	344.551	319.04	316.892	330.241	334.137	333.428	332.312	323.024	326.429		298.313	292.614	297.343	334.674	309.191	344.547	346.163	296.695	295.542	299.611	296.686	296.456	295.551	297.538		293.608	303.41	299.643	301.492	297.148
333.746	328.367	339.662	342.973	334.217	328.523	335.252	337.965	329.872	330.141	337.975	323.722	325.33	328.435		312.924	336.07	336.25	327.3	335.896	342.475	318.196	316.728	331.205	334.708	332.883	333.792	321.635	327.285		298.502	292.979	297.75	335.663	309.975	346.933	348.777	297.177	295.366	299.919	296.986	297.126	295.807	298.417		293.437	303.102	299.761	301.402	297.313
334.788	329.085	339.339	342.845	335.298	327.402	335.36	336.051	330.446	329.858	338.555	322.987	323.677	327.739		313.81	334.91	338.943	326.131	338.848	338.893	316.955	315.688	325.452	334.15	333.308	334.587	319.907	325.353		298.539	293.568	298.309	338.292	310.276	348.629	350.255	296.803	295.536	299.887	297.242	296.966	295.492	298.23		293.21	302.987	299.033	300.825	296.622
335.141	328.997	339.77	343.383	335.647	327.398	335.391	333.614	332.085	330.65	339.684	322.323	322.989	328.594		312.582	334.333	340.176	324.736	338.613	337.568	315.649	317.072	323.41	335.524	334.636	334.136	320.371	326.707		299.254	293.156	298.54	340.502	311.105	352.082	352.701	297.21	295.408	299.576	296.581	296.483	295.581	298.155		292.827	302.133	298.771	300.654	296.926
335.746	324.047	339.839	342.985	335.643	326.077	332.592	331.812	330.892	328.996	338.972	320.047	320.859	327.592		312.637	336.841	341.25	324.452	337.575	334.027	315.664	316.974	323.393	335.427	334.507	335.11	320.377	325.908		298.204	293.016	298.658	340.807	310.939	353.337	352.16	296.572	295.099	299.13	296.79	296.336	294.986	297.641		293.202	302.819	299.264	301.125	296.675
336.619	322.46	339.547	343.841	337.209	326.01	331.192	333.326	330.443	329.877	339.485	320.184	321.325	327.709		312.213	336.572	338.922	325.06	337.537	334.793	316.38	316.632	326.889	335.425	335.035	334.963	320.668	326.841		298.882	293.574	299.607	339.879	311.985	350.433	351.52	297.445	296.007	299.993	297.313	297	295.745	297.665		292.756	302.338	298.952	300.609	296.38
338.05	322.138	341.838	345.027	337.705	327.733	332.737	334.909	330.413	329.851	339.701	319.115	320.413	327.247		311.716	337.245	335.508	323.788	339.119	333.711	315.816	315.101	327.455	335.07	335.264	332.603	318.759	326.917		298.251	292.878	299.969	340.018	312.573	351.228	354.735	296.887	295.79	299.684	296.914	296.574	295.585	297.859		293.004	302.821	299.036	300.796	296.721
339.488	323.123	342.956	345.006	336.542	328.195	332.162	333.301	328.042	330.642	340.009	318.399	320.247	326.221		312.595	340.631	335.899	323.907	341.39	334.112	316.075	315.256	327.312	336.865	336.967	334.125	318.491	327.919		298.319	292.722	300.179	341.694	311.873	353.464	351.552	297.11	295.585	299.796	297.245	297.03	296.117	298.148		292.687	302.553	298.989	300.965	296.714
339.678	323.439	342.341	343.916	334.926	328.284	332.369	332.032	328.211	332.239	340.528	318.913	320.462	325.948		312.978	339.049	336.591	323.877	338.05	334.118	317.103	314.625	326.647	332.997	335.695	333.668	315.735	327.198		297.617	292.424	300.099	341.025	311.303	354.628	351.823	295.93	294.987	298.423	296.117	296.108	295.039	297.294		292.708	302.722	298.783	299.175	296.298
339.161	322.293	342.405	345.119	334.045	329.236	332.303	331.911	327.418	332.851	340.516	318.731	320.028	325.645		312.966	336.898	336.558	325.221	336.672	329.327	315.803	315.362	325.943	334.426	337.303	333.869	315.7	329.222		297.632	292.682	300.836	343.824	312.198	354.114	351.808	296.72	295.362	299.229	296.69	296.507	295.688	297.541		292.663	301.67	298.815	298.804	296.292
338.255	322.415	342.062	344.158	334.666	330.252	331.053	332.915	329.059	334.449	341.798	319.152	321.241	325.871		312.698	333.623	336.352	326.037	337.305	327.989	315.462	316.713	327.284	334.954	339.294	330.105	315.877	329.161		298.257	293.288	302.341	342.062	312.491	355.671	349.545	297.092	295.323	299.57	297.012	296.629	295.719	298.163		292.847	301.902	298.767	298.981	296.163
338.824	322.574	342.117	343.333	334.509	330.864	331.39	332.646	328.855	335.13	341.129	319.453	321.707	326.22		311.783	336.3	330.855	326.096	338.006	327.712	316.599	317.551	325.419	336.045	336.211	329.741	316.848	330.876		298.28	292.932	303.193	342.272	312.903	355.634	348.016	296.62	295.148	299.287	296.632	296.483	295.211	297.764		292.057	300.947	298.085	298.678	295.554
340.622	324.989	342.228	342.224	334.93	331.871	331.551	333.284	330.124	333.058	341.433	320.998	323.682	327.27		313.591	338.254	332.364	328.908	339.452	328.469	318.03	318.314	324.644	338.299	338.341	330.812	318.22	333.734		299.389	293.965	304.995	344.552	312.089	359.524	350.678	297.476	295.479	299.815	296.801	296.849	295.504	298.208		293.3	302.425	299.244	299.715	297.171
344.552	329.3	344.924	342.235	337.646	334.869	333.849	335.041	333.409	335.19	343.276	324.552	326.474	329.09		315.047	341.913	336.57	331.817	344.387	331.902	321.511	321.239	329.223	343.259	341.845	333.377	318.18	339.035		298.456	293.86	305.447	348.885	311.454	365.537	355.166	297.472	294.813	298.95	296.366	295.91	294.971	297.097		293.082	302.014	299.376	299.846	297.267
347.725	334.105	349.491	344.41	342.064	340.041	338.923	339.358	338.277	341.443	348.795	327.172	327.844	332.786		316.605	345.41	337.235	330.117	347.384	332.61	324.679	323.906	333.713	348.365	346.024	334.468	319.338	344.53		298.656	293.542	306.625	351.794	311.975	374.463	361.318	296.407	295.413	299.522	296.563	296.63	295.575	297.711		293.341	302.489	299.622	299.832	297.012
353.021	338.515	354.927	347.445	346.932	346.157	344.006	347.031	346.41	348.086	356.774	332.14	329.92	337.221		317.711	346.185	336.196	332.425	349.986	336.643	326.891	327.419	336.829	354.591	350.214	331.847	321.469	350.101		298.02	292.923	307.643	354.636	311.197	381.288	368.481	297.015	295.752	299.475	296.693	296.699	295.532	297.992		292.547	301.54	298.745	298.993	296.373
360.994	341.738	362.696	352.937	354.12	354.884	352.556	357.791	355.28	352.975	364.065	337.435	333.775	341.994		318.859	345.525	337.706	336.662	357.606	342.592	329.762	333.599	346.864	363.897	355.342	332.911	323.805	354.783		298.763	293.338	309.656	355.933	311.887	382.072	370.213	297.477	295.495	300.123	296.692	296.87	295.141	297.466		293.323	301.997	299.167	299.145	296.581
372.002	346.035	371.669	360.472	362.517	366.538	363.004	370.207	364.566	362.108	373.523	345.2	339.88	348.636		321.45	346.672	341.825	340.602	365.327	345.359	331.479	341.007	355.307	370.996	362.918	334.742	326.362	360.374		298.542	293.161	308.43	354.947	312.792	381.046	370.563	296.27	295.018	299.7	296.741	296.397	294.873	297.419		292.685	301.108	298.861	299.239	296.387
383.328	350.397	381.709	368.225	373.303	377.803	374.699	382.137	376.64	372.746	384.813	353.035	347.053	354.407		322.016	349.34	344.051	342.105	371.195	350.152	333.749	348.89	356.777	376.746	367.012	338.225	329.779	365.161		298.647	293.277	310.061	355.844	313.646	376.8	370.048	297.079	295.083	299.35	296.98	296.839	295.427	297.822		292.69	300.889	299.171	299.114	296.737
394.856	357.621	394.665	374.65	383.62	385.545	384.833	383.157	385.87	380.347	389.468	361.489	352.852	358.329		321.581	340.551	343.636	342.392	371.309	348.489	331.151	349.063	356.06	374.203	367.907	338.215	328.166	362.554		298.32	293.108	309.98	352.97	313.127	371.214	363.607	296.637	295.396	299.404	296.388	296.663	295.227	297.509		292.719	300.954	298.886	299.187	296.985
402.291	363.833	404.07	380.882	389.21	393.366	391.989	383.597	388.613	389.407	396.341	366.493	358.326	365.387		319.093	335.015	342.803	336.314	367.89	341.573	330.18	350.646	348.865	363.851	363.812	337.098	327.167	362.109		298.852	293.323	309.558	346.456	314.367	363.645	361.746	297.319	295.377	299.595	296.521	296.574	295.057	297.804		293.398	301.487	299.406	299.805	296.903
405.927	366.685	409.597	385.143	393.839	390.056	394.034	377.01	378.71	391.863	400.268	370.464	356.955	364.117		318.099	326.313	341.182	334.1	359.651	334.65	326.878	346.19	338.025	359.121	359.633	332.581	324.923	352.648		298.845	293.829	311.112	342.589	313.501	358.728	352.112	297.118	296.025	300.322	297.069	296.996	296.06	298.196		292.703	300.896	299.328	298.779	296.396
[truncated: 9 more columns]

## Sheet: Sheet3
Figure 3b
	Each columns represent an individual trap, increasing rows are associated to increasing time. Images were taken every 6 minutes. The values indicate the average GFP levels in each trap
1907.31	1813.86	1816.98	1875.68	2192.94	2072.29	2108	2300.24	2228.5	2082.32	2206.6	1844.04	2189.88	1756.73	1817.16	1816.64	1771.87	1889.42	2171.45	1993.21	2230.75	2091.33	1825.87	1912.77	2091.89	1756.6	1893.09	1462.95	1159.82	1857.47	1899.59	2092.84	1877.39	1501.53	1901.72	2368.24	1947.38	1405.46	1470.99	1680.86	1807.29	1724.27	1902.09	1878.81	1722.84	2067.07	1853.63	1943.03	1631.45	1845.01
1866.19	1803.49	1712.61	1736.7	2041.28	1917.6	2055.29	2342.31	2173.52	1975.21	2100.61	1771.59	2079.78	1763.87	1854.2	1839.63	1747.39	1884.07	2201.93	2037.44	2239.22	2057.97	1810.14	1928.89	2128.69	1806.87	1722.01	1376.73	1158.31	1834.96	1849.68	2078.08	1927.93	1524.44	1901.77	2297.76	1914.44	1414.56	1413.76	1709.04	1822.45	1730.07	1877.37	1879.49	1772.06	2104.59	1936.45	1900.73	1621.77	1871.04
1919.62	1927.18	1890.18	1869.41	2205.74	1992.04	2181.05	2421.71	2282.11	2108.27	2185.25	1904.29	2277.43	1909.15	2004.61	1985.13	1900.24	1996.94	2235.05	2199.35	2365.98	2288.6	1943.99	2054.28	2259.19	1869.9	1788.67	1471.38	1284.6	2007.19	1929.65	2248.18	2150.31	1555.1	2067.51	2346.85	2123.31	1472.34	1533.54	1802.04	1948.05	1957.01	1972.85	2032.41	1892.28	2226.55	2091.43	2042.31	1807.83	2009.53
1980.72	2025.33	1924.53	1944.43	2248.03	2045.03	2268.25	2540.55	2339.67	2112.09	2282.4	1947.62	2333.67	1946.88	2063.7	2090.29	1948.54	2053.95	2286.45	2266.81	2437.08	2351.86	1988.18	2113.7	2343.43	1939.44	1870.63	1542.68	1339.79	2111.52	2019.68	2279.43	2263.3	1652.7	2082.74	2379.34	2134.9	1464.43	1582.74	1912.55	1997.39	1990.66	2032.32	2095.73	1929.21	2297.29	2186.06	2118.01	1844.67	2060.01
2069.88	2090.74	2012.43	2111.99	2405.81	2083.54	2335.14	2552.7	2438.29	2122.39	2291.52	1981.36	2322.07	1992.84	2209.75	2160.29	2004.32	2102.22	2356.98	2348.64	2438.77	2427.66	2086.84	2190.64	2351.01	1979.12	2016.05	1606.2	1382.98	2126.34	2053.41	2323.51	2347.32	1707.76	2169.88	2476.97	2153.62	1476.41	1627.43	1966.77	2053.12	2037.51	2143.77	2125.64	1980.9	2341.65	2295.72	2209.66	1886.64	2122.45
2113.71	2167.98	1970.82	2179.02	2500.3	2192.19	2412.08	2587.79	2497.75	2190.51	2349.12	2036.98	2295.4	2035.57	2242.97	2114.83	2058.72	2145.91	2386.24	2366.47	2501.24	2413.67	2082.39	2202.58	2385.68	2007.41	2085.3	1631.28	1444.16	2179.53	2114.38	2363.26	2368.93	1734.94	2249.09	2495.4	2167.81	1514.18	1689.67	1960.52	2116.75	2058.38	2192.17	2133.86	1994.01	2366.37	2288.86	2245.73	1922.9	2182.07
2187.29	2238.48	2081.88	2217.3	2624.85	2248.57	2515.4	2663.36	2587.87	2281.43	2541.53	2008.67	2429.95	2069.08	2254.44	2059.15	2067.1	2198.18	2319.45	2377.37	2530.36	2441.96	2065.83	2248.34	2360.74	1988.12	2088.59	1599.17	1449.96	2259.96	2080.62	2331.66	2382.47	1717.8	2264.12	2549.57	2213.93	1565.75	1701.87	1879.01	2098.21	2095.91	2262.68	2181.96	1949.12	2367.77	2268.59	2258.63	2064.69	2166.46
2230.6	2206.01	2106.12	2229.41	2629.33	2314.92	2550.58	2561.27	2612.32	2264.42	2387.53	2056.29	2338.42	2072.81	2249.15	2085.24	2051.51	2167.44	2330.18	2387.88	2541.26	2366.61	2088.06	2300.62	2309.08	1967.07	2168.65	1587.33	1537.75	2203.57	2008.59	2268.8	2291.5	1710.16	2337.15	2595.78	2212.55	1630.51	1703.6	1863.26	2081.6	2127.39	2309.49	2209.06	1950.04	2415.51	2218.07	2262.03	2042.71	2137.82
2225.97	2182.86	2130.71	2151.08	2618.55	2336.8	2596.79	2439.73	2610.74	2279.04	2302.44	2123.2	2330.96	2088.88	2256.42	2070	2048.28	2230	2407.02	2365.51	2578.21	2323.21	2053.86	2331.75	2345.21	1925.21	2157.35	1512.57	1476.45	2281.95	1969.07	2264.92	2216.43	1591.63	2322.24	2701.65	2193.81	1568.14	1680.72	1864.27	2056.84	2108.87	2316.89	2157.25	1992.88	2412.3	2231.11	2253.04	2005.85	2179.28
2215.85	2164.78	2178.76	2090.94	2627.04	2327.22	2602.14	2354.55	2542.75	2419.68	2326.36	2168.63	2204.38	2120.6	2298.82	2065.75	2029.06	2195.69	2405.78	2407.09	2578.6	2245.88	2030.38	2408.86	2400.19	1919.93	2194.53	1355.26	1319.57	2349.04	1879.47	2202.38	2183.95	1373.78	2313.73	2724.86	2151.73	1502.11	1590.2	1897.29	2027.96	2186.8	2304.1	2153.66	1930.96	2456.23	2240.33	2281.34	1973.05	2155.22
2175.62	2067.88	2134.64	2212.95	2668.91	2272.9	2506.59	2303.84	2566.53	2426.67	2279.32	2153.2	2187.57	2079.57	2237.73	2011.71	2026.6	2177.42	2432.65	2322.66	2598.38	2213.01	1933.13	2423.16	2364.77	1946.48	2175.4	1264.48	1271.68	2291.32	1782.5	2222.68	2060.49	1252.62	2428.64	2719.19	2105.58	1440.87	1449.7	1886.42	2037.85	2132.27	2231.14	2138.25	1816.89	2537.76	2162.44	2240.9	1991.73	2122.93
2236.2	1873.95	2125.89	2125.83	2656.1	2336.52	2503.38	2255.91	2502.99	2446.51	2231.94	2211.21	2143.71	2070.87	2208.71	1987.11	1992.49	2140.85	2419.52	2252.42	2557.25	2139.28	1840.8	2469.03	2245.92	1937.43	2134.01	1144.77	1174.68	2318.49	1714.74	2149.2	1976.55	1147.72	2425.72	2768.98	1997.97	1450.83	1299.32	1832.19	2053.33	2137.45	2173.76	2109.26	1751.2	2548.06	2112.77	2239.36	1966.08	2171.78
2316.1	1795.6	1992.3	2060.32	2571.41	2296.14	2479.57	2192.63	2377.84	2412.38	2142.98	2170.03	2112.3	2021.54	2154.44	1939.31	1970.01	2092.44	2343.81	2170.25	2485.4	1995.06	1664.12	2450.72	2193.3	1890.42	2010.9	1073.07	1070.36	2270.35	1573.7	2091.15	1867.08	1120.62	2440.91	2808.04	1946.88	1346.6	1256.94	1760.3	2083.08	2101.98	2072.56	2083.03	1744.65	2514.4	2034.83	2226.7	1914.11	2126.08
2222.38	1643.14	1812.97	2024.69	2469.36	2139.43	2401.56	2130.06	2237.84	2321.83	2095.2	2068.23	2065.75	2002.91	2118.73	1902.95	1946.7	2058.2	2291.73	2130.59	2452.83	1969.05	1584.54	2483.37	2130.19	1860.19	1893.7	987.573	1015.05	2213.3	1510.77	1967.9	1793.72	1046.7	2426.83	2848.99	1871.46	1269.44	1154.93	1720.65	2042.07	2062.37	2043.44	2028.13	1687.97	2542.05	2021.34	2204.05	1844.78	2107.14
2081.16	1646.03	1681.2	1948.42	2448.19	2057.24	2268.22	2059.05	2148.54	2199.38	1989.05	1984.63	1971.84	1928.86	1959.93	1801.2	1866.79	1943.05	2233.41	2051.09	2342.16	1874.23	1508.82	2393.42	2004.14	1763.71	1801.31	965.438	973.184	1983.92	1452.95	1815.9	1750.43	965.795	2346.73	2860.67	1815.61	1258.83	1163.65	1664.71	1960.31	2022.69	1998.26	1914.65	1626.48	2451.48	1847.33	2116.73	1772.71	2060.47
2020.65	1614.74	1600.43	1817.06	2352.55	1950.08	2231.23	1957.97	2088.81	2126.73	1934.87	1943.14	1833.26	1848.56	1835.77	1738.6	1792.52	1884.68	2193.61	2016.93	2248.16	1824.71	1391.45	2401.56	1892.6	1747.85	1720.53	919.249	885.629	1963.42	1357.58	1692.38	1626.1	944.4	2317.94	2789.77	1767.4	1213.25	1083.02	1627.42	1934.35	2056.12	1987.96	1876.4	1603.49	2377.72	1783.66	2102.18	1683.55	1964.55
1948.33	1546.34	1427.45	1669.75	2299.53	1890.99	2104.07	1852.34	2056.61	2018.24	1859.61	1834.45	1710.23	1803.63	1703.31	1620.24	1702.57	1767.12	2151.97	1938.73	2186.86	1710.83	1309.89	2286.09	1826.95	1649.22	1641.64	919.038	897.354	1843.18	1330.84	1572.85	1483	923.996	2165.75	2808.42	1688.51	1129.04	1083.19	1598.66	1875.5	1958.61	1923.02	1828.21	1579.89	2301.86	1670.06	1981.62	1647.21	1872.82
1869.19	1510.32	1350.9	1602.79	2225.02	1841.21	2008.62	1821.1	2046.07	1965.94	1787.76	1768.44	1602.5	1742.98	1651.86	1585.69	1619.04	1742.89	2108.11	1893.45	2123.82	1666.53	1239.84	2270.59	1740.95	1604.02	1569.2	907.059	884.182	1748.09	1309.67	1515.96	1426	919.052	2088.91	2827.54	1627.31	1099.47	1055.82	1554.89	1810.04	1872.33	1843.85	1791.27	1549.07	2194.55	1571.53	1886.83	1613.71	1783.53
1751.65	1447.72	1207.36	1523.25	2140.64	1805.01	1919.26	1755.41	1988.94	1901.41	1652.17	1709.27	1580.16	1659.38	1562	1523.5	1542.92	1670.37	2077.98	1814.84	2064.31	1619.47	1190.77	2213.84	1677.37	1550.82	1466.07	903.388	877.354	1649.09	1287.18	1468.16	1355.5	916.745	1944.21	2785.02	1528.85	1059.16	1073.56	1485.09	1767.06	1784.36	1792.12	1730.61	1487.93	2101.16	1514.13	1809.95	1558.36	1737.56
1677.28	1386.65	1154.99	1451.52	2058.64	1723.45	1843.71	1664.48	1909.2	1841.65	1596.22	1596.44	1533.29	1602.13	1519.37	1462.54	1482.89	1633.51	2008.25	1762.48	2004.93	1569.79	1163.8	2106.78	1640.04	1527.38	1397.14	886.183	851.764	1551.09	1220.78	1459.13	1307.81	888.682	1869.55	2780.91	1493.72	1023.83	996.866	1435.19	1702.56	1761.31	1736.35	1673.86	1471.72	2023.03	1471.55	1729.77	1520.73	1674.79
1583.19	1292.75	1052.01	1421.96	1996.21	1717.07	1817.25	1621.24	1882.24	1777	1519.26	1492.19	1487.12	1536.02	1455.56	1385.92	1436.65	1581.16	1944.87	1697.72	1928.64	1513.38	1128.64	2063.22	1588.89	1485.72	1330.92	885.578	840.544	1484.6	1206.9	1355.06	1256.76	892.796	1825.96	2767.58	1379.03	1029.77	969.726	1393.17	1705.58	1705.33	1673.85	1623.09	1454.65	1968.65	1409.19	1692.66	1490.74	1609.72
1514.77	1272.43	974.212	1403.87	1958.52	1663.78	1803.94	1552.45	1820.86	1742.23	1471	1434.54	1432.82	1459.34	1410.34	1331.44	1364.91	1556.67	1898.26	1634.73	1840.36	1472.91	1091.58	1991.49	1541.75	1428.45	1284.91	888.016	833.65	1431.81	1153.01	1335.47	1215.05	902.666	1745.97	2770.84	1300.85	995.393	953.37	1359.08	1693.98	1648.79	1627.42	1599.89	1422.63	1943.11	1363.76	1669.61	1439.44	1567.13
1428.42	1219.85	946.52	1361.31	1910.84	1620.71	1722.7	1466.99	1809.99	1711.95	1424.03	1364.31	1409.33	1420.11	1376.21	1303.88	1323.47	1495.23	1869.35	1594.87	1813.28	1449.59	1075.21	1916.89	1500.16	1415.8	1256.49	863.447	814.499	1377.85	1130.23	1308.19	1170.05	907.426	1734.12	2760.63	1256.68	975.891	925.799	1328.93	1654.64	1610.13	1609.02	1567.83	1408.32	1903.91	1345.03	1617.82	1402.35	1502.94
1389.81	1174.94	929.346	1345.74	1866.3	1576.22	1709.26	1400.9	1779.63	1660.9	1409.34	1322.93	1363.5	1396.42	1334.23	1264.7	1295.71	1437.9	1838.4	1560.77	1791.32	1392.57	1035.9	1851.38	1462.77	1391.81	1205.98	864.445	813.094	1341.21	1125.39	1277.32	1140.9	892.35	1689.55	2721.31	1222.77	975.58	931.43	1327.98	1628.93	1551.3	1579.72	1527.97	1378.21	1863.24	1281.51	1578	1352.27	1474.83
1358.59	1162.89	922.892	1334.68	1850.5	1556.62	1664.75	1384.41	1743.75	1631.23	1381.49	1292.87	1333.04	1361.42	1314.96	1209.35	1255.7	1404.96	1827.97	1498.47	1763.28	1371.31	988.727	1801.94	1438.1	1354.58	1149.61	876.919	808.035	1307.89	1103.88	1226.58	1119.13	870.624	1639.76	2688.92	1189.17	970.168	930.339	1316.86	1623.84	1500.59	1522.77	1490.73	1337.28	1806.16	1241.2	1523.21	1297.83	1440.19
1331.78	1164.11	897.646	1306.98	1802.45	1527.51	1633.5	1342.19	1722.39	1576.65	1357.3	1277.84	1300.97	1315.18	1289.82	1197.74	1201.09	1388.86	1822.89	1502.08	1753.12	1356.41	1009.5	1795.21	1420.28	1352.25	1097.93	850.897	790.314	1246.87	1079.68	1205.82	1105.07	861.961	1603.81	2690.11	1142.34	967.824	905.583	1296.37	1596.04	1488.11	1497.26	1465.17	1354.46	1774.24	1226.78	1504.11	1289.69	1403.89
1302.05	1137.07	875.028	1295.36	1780.26	1512.88	1558.39	1344.73	1709.72	1537.55	1326.23	1250.22	1274.13	1269.33	1279.48	1158.7	1169.95	1331.75	1786.24	1448.68	1734.17	1308.44	971.828	1779.04	1380.46	1327.01	1092.28	861.22	784.861	1204.07	1072.2	1189.85	1089.85	853.517	1570.88	2673.22	1120.02	959.451	917.993	1283.08	1557.48	1457.8	1477.28	1444.34	1320.4	1719.17	1178.64	1442.03	1233.12	1357.57
1284.18	1102.94	853.145	1287.85	1753.65	1470.63	1548.28	1323.56	1682.63	1493.46	1322.83	1220.83	1248.33	1252.21	1238.9	1131.6	1145.18	1322.61	1761.73	1449.04	1717.66	1268.07	969.923	1775.45	1375.34	1320.02	1052.93	851.461	775.549	1176.38	1072.95	1182.68	1084.44	841.64	1518.79	2672.74	1095.84	944.199	907.493	1287.65	1542.68	1454.58	1456.62	1443.66	1316.16	1708.13	1159.45	1414.87	1225.7	1338.05
1278.65	1085.92	852.265	1278.34	1676.14	1442.28	1546.16	1305.17	1668.04	1488.6	1295.71	1183.24	1247.37	1238.78	1216.7	1096.67	1140.73	1311.27	1755.88	1439.59	1703.41	1261.83	965.708	1745.31	1346.38	1307.11	1035.21	847.609	770.449	1149.54	1068.25	1164.52	1079.48	836.121	1513.28	2659.55	1086.42	956.236	899.512	1279	1510.79	1416.23	1437.12	1436.15	1290.66	1694.14	1140.45	1395.93	1215.81	1315.56
1265.24	1093.07	839.94	1269.39	1623.36	1434.68	1545.53	1306.74	1663.79	1469.87	1293.62	1172.65	1249.29	1199.15	1198.68	1066.03	1133.96	1296.46	1700.63	1419.29	1695.54	1252.25	944.529	1715.55	1333.39	1298.05	1024.72	849.813	762.126	1146.19	1070.88	1150.92	1052.87	831.426	1480.2	2630.5	1058.58	951.371	904.32	1296.38	1500.06	1374.16	1407.73	1390.13	1262.06	1678.87	1122.88	1378.68	1204.67	1289.11
1244.71	1078.88	832.568	1266.02	1576.29	1423.79	1539.41	1297.67	1654.34	1464.29	1277.14	1159.97	1243.54	1194.79	1182.11	1055.89	1118.2	1267.87	1689.69	1421.07	1677.79	1257.19	948.958	1693.6	1336.29	1300.55	1007.88	841.929	760.624	1137.61	1069.77	1142.18	1053.77	826.47	1470.56	2605.73	1049.64	954.652	899.038	1289.01	1488.03	1362.55	1397.31	1389.21	1256.92	1663.19	1114.42	1367.89	1202.91	1279.94
1239.14	1072.9	831.883	1265.6	1571.81	1419.95	1508.64	1301.05	1651.41	1443.69	1271.82	1148.19	1238.12	1177.94	1163.88	1034	1108.34	1240.23	1666.18	1401.75	1659.03	1225.13	934.074	1672.3	1311.28	1269.73	997.337	855.024	762.043	1114.52	1065.09	1133.62	1054.86	830.119	1466.55	2600.94	1044.45	944.09	911.773	1275.41	1471.01	1341.95	1369.71	1375.01	1223.61	1647.82	1094.31	1341.86	1170.7	1260.07
1228.52	1053.65	820.381	1255.7	1547.37	1397.87	1493.7	1278.32	1637.62	1401.07	1243.51	1139.34	1191.12	1176.52	1145.54	1042.49	1091.25	1234.03	1666.74	1413.46	1660.93	1224.37	947.545	1658.92	1318.45	1269.9	990.444	836.086	760.406	1110.55	1063.79	1130.94	1051.5	824.21	1458.49	2564.13	1016.7	946.638	891.547	1287.3	1471.95	1341.17	1364.53	1368.81	1232.85	1636.41	1104.02	1325.2	1165.78	1248.42
1230.99	1056.02	824.25	1271.72	1554.68	1408.31	1504.9	1289.16	1644.14	1406.54	1233.45	1130.2	1172.36	1171.5	1140.22	1008.13	1073.62	1217.75	1642.19	1371.02	1648.59	1197.03	916.829	1620.46	1295.07	1228.41	1003.23	862.612	762.221	1086.47	1063.9	1140.99	1049.26	827.421	1437.87	2513.85	996.652	920.744	914.724	1285.98	1433.76	1302.63	1320.54	1342.43	1203.67	1618.86	1085.36	1294.6	1149.39	1234.26
1225.26	1039.21	810.729	1253.96	1531.89	1383.66	1498.79	1272.88	1642.21	1389.74	1221.64	1120.66	1155.87	1171.06	1138.27	1023.51	1057.75	1216.78	1638.32	1391.43	1642.68	1212.13	934.028	1592.03	1315.39	1244.02	989.873	839.794	759.84	1062.01	1061.37	1122.66	1039.79	823.352	1441.48	2494.02	993.526	909.161	892.312	1285	1434.37	1310.6	1319.16	1333.99	1231.51	1622.54	1098.58	1303.64	1149.8	1218.49
1215.79	1046.64	815.393	1244.01	1539.51	1373.27	1491.35	1274.21	1637.85	1365.18	1215.59	1112.42	1159.95	1172.23	1133.52	988.808	1057.58	1208.89	1619.49	1377.56	1633.34	1194.49	907.316	1562.5	1302.86	1226.4	993.205	855.826	760.864	1053.29	1062.19	1125.54	1044.77	827.227	1413.42	2467.49	984.034	904.898	902.004	1286.06	1421.08	1290.4	1286.23	1321.96	1204.87	1612.31	1084	1281.43	1135.91	1211.3
1204.93	1035.63	816.045	1239.44	1510.69	1362.84	1475.47	1256.72	1621.56	1343.41	1210.73	1097.44	1157.43	1166.31	1125.98	998.666	1048.22	1195.73	1611.15	1384.08	1597.06	1185.04	914.904	1547.53	1301.71	1234.86	981.147	846.443	761.362	1033.99	1055.98	1126.48	1037.2	817.775	1392.16	2454.48	986.218	901.958	894.317	1281.9	1419	1287.07	1261.58	1326.71	1213.2	1609.52	1083.52	1278.31	1131.63	1204.01
1199.82	1030.66	815.417	1236.85	1499.03	1359.52	1470.88	1250.87	1613.43	1345.3	1204.28	1089.98	1158.61	1160.42	1126.28	993.576	1043.44	1183.81	1606.2	1382.4	1583.95	1172.72	911.62	1536.7	1293.33	1224.13	977.741	850.267	757.468	1022.56	1054.6	1126.75	1023.53	820.35	1373.11	2454.96	975.764	889.026	894.869	1280.94	1417.26	1278.6	1250.58	1322.78	1211.35	1596.52	1077.21	1267.2	1111.11	1199.21
1189.96	1025.19	815.323	1208.18	1487.9	1345.91	1432.39	1241.87	1582.45	1339.8	1210.31	1086.61	1156	1156.11	1118.41	991.148	1043.12	1176.69	1592.32	1385.32	1573.39	1169.17	908.783	1529.55	1292.57	1217.42	977.096	847.062	757.411	1014.37	1057	1122.16	1025.06	815.453	1372	2384.48	966.129	885.668	897.396	1305.53	1403.34	1273.15	1236.83	1312.25	1212.03	1597.62	1075.57	1255.98	1106.68	1198.29
1188.85	1023.73	816.674	1211.76	1467.5	1342.35	1420.41	1235.17	1576.12	1333.75	1176.49	1067.44	1155.57	1154.09	1122.57	989.044	1035.92	1175.86	1587.74	1380.25	1572.41	1155.66	905.272	1528.59	1291.44	1211.14	973.621	848.408	758.443	1015.38	1058.85	1116.52	1024.81	815.713	1368.96	2372.42	958.195	884.905	891.423	1290.5	1393.06	1265.21	1233.37	1313.96	1206.84	1592.1	1072.45	1254.66	1106.11	1185.65
1187.48	1025.12	819.38	1225.49	1461.32	1345.12	1418.21	1231.25	1572	1338.49	1165.57	1066.45	1147.11	1138.3	1118.65	975.741	1027.77	1172.03	1571.78	1362.27	1567.38	1138.97	887.932	1505.7	1275.29	1193.86	968.714	857.961	759.185	1006.24	1052.57	1118.82	1026.82	818.892	1369.32	2358.95	955.157	886.371	902.434	1292.51	1382.84	1250.96	1226.4	1304.91	1185.62	1575.8	1059.85	1242.06	1096.37	1183.14
1181.57	1018.38	815.495	1220.21	1448.64	1330.99	1412.13	1223.26	1561.89	1330.69	1164.08	1063.12	1140.6	1135.65	1116.19	982.812	1029.1	1173.36	1566.98	1368.87	1565.95	1145.34	896.834	1492.67	1282.96	1201.14	947.491	845.399	757.782	998.043	1046.9	1108.44	1025.39	807.564	1351.57	2358.27	956.092	886.471	892.261	1307.91	1374.01	1258.36	1213.77	1303.46	1196.21	1575.73	1058.21	1243.73	1095.76	1181.92
1177.59	1016.58	801.106	1213.19	1430.71	1316.03	1392.74	1210.47	1544.84	1312.1	1167.75	1035.25	1143.58	1119.79	1114.51	986.294	1026.05	1175.87	1560.24	1377.7	1566.11	1147.68	901.8	1493.65	1288.94	1203.87	936.83	843.273	757.673	966.297	1046.62	1110.65	1025.5	807.756	1350.87	2325.21	952.229	886.371	888.947	1298.48	1372.46	1259.61	1194.1	1305.61	1205.63	1571.44	1055.16	1230.15	1095.28	1181.18
1156.68	1017.03	802.518	1223.1	1438.58	1319.45	1393.28	1211.95	1540.19	1301.42	1163.88	1028.3	1127.27	1113.42	1111.15	963.126	1021.58	1171	1560.49	1364.64	1565.74	1142.82	896.915	1486.77	1283.75	1184.41	932.704	846.927	757.3	953.098	1046.1	1109.58	1027.29	806.862	1352.14	2342.34	948.487	886.972	892.291	1302.94	1373.4	1234.49	1187.4	1300.27	1188.77	1558.99	1036.41	1221.77	1090.81	1177.82
1152.62	1018.1	799.608	1225.08	1439.42	1303.18	1398.2	1214.34	1539.37	1305.72	1157.21	1019.7	1120.73	1111.41	1110.16	966.343	1013.98	1173	1557.53	1367.53	1566.81	1141.61	895.583	1458.97	1282.08	1189.05	922.726	845.289	756.147	919.504	1044.7	1108.08	1022.08	807.323	1344.85	2336.71	946.974	884.896	889.899	1306.87	1371.8	1236.31	1183.97	1302.65	1190.55	1551.94	1037.11	1222.45	1088.32	1180.14
1156.76	1022.27	786.863	1232.43	1437.23	1309.62	1396.86	1210.5	1544.87	1315.27	1155.13	1022.81	1122.04	1110.81	1109.26	952.397	1012.71	1168.95	1555.29	1352.93	1563.74	1132.75	877.959	1450.65	1273.94	1166.32	928.32	854.417	758.114	912.799	1042.81	1111.29	1016.63	808.461	1331.8	2343.86	947.581	878.82	901.216	1304.47	1366.19	1223.6	1166.8	1298.66	1177.76	1549.55	1029.14	1204.87	1081.64	1167.21
1145.39	1018.12	783.909	1224.89	1392.79	1298.44	1391.93	1188.23	1540.34	1300.4	1153.2	1019.2	1116.13	1110.19	1109.39	969.912	1013.82	1170.39	1557.28	1368.19	1568.16	1148.91	896.247	1432.06	1285.48	1184.81	919.427	837.63	756.766	913.916	1042.84	1111	1014.65	806.448	1327.12	2342.29	949.32	873.118	888.037	1316.76	1366.74	1228.94	1174.56	1303.63	1190.39	1552.4	1044.86	1212.55	1086.16	1169.19
1132.05	1015.88	788.453	1229.71	1406.69	1307.19	1384.9	1202.47	1545.88	1314.55	1157.39	1017.69	1122.53	1107.23	1109.57	942.521	1008.71	1165.15	1552.98	1341.36	1559.28	1125.81	867.278	1426.01	1263.86	1159.65	934.416	863.388	758.889	910.478	1043.68	1114.14	1019.01	807.744	1322.78	2333	947.223	872.011	905.468	1314.27	1365.11	1203.76	1163.59	1292.11	1159.11	1549.13	1024.06	1198.96	1077.88	1153.98
1128.41	1005.25	783.635	1217.38	1376.59	1292.52	1380.75	1179.33	1533.49	1297.32	1141.31	1003.62	1111.17	1109.36	1099.34	963.802	1014.07	1170.18	1548.18	1367.88	1560.67	1148.71	894.951	1403.38	1279.97	1185.92	909.354	833.46	756.496	905.023	1043.5	1110.96	1015	804.135	1311.66	2321.98	949.525	871.508	875.686	1339.7	1369.23	1220.97	1173.82	1291.95	1188.46	1544.82	1047.99	1210.71	1088.72	1160.34
1125.21	1006.79	784.433	1203.4	1368.56	1300.31	1381.37	1187.97	1534.63	1300.52	1129.26	996.734	1076.75	1104.85	1099.31	952.334	1011.32	1159.86	1542.31	1351.66	1562.77	1134.89	881.575	1394.88	1261.57	1170.75	916.053	845.774	756.905	902.483	1042.27	1114.98	1011.59	806.157	1298.14	2307.53	948.676	872.657	878.953	1332.11	1363.04	1205.43	1165.93	1287.79	1172.87	1533.38	1035.97	1201.19	1084.91	1152.6
1118.39	1009.73	785.795	1192.05	1347.88	1295.27	1367.6	1194.54	1540.11	1293.61	1130.79	995.66	1078.02	1101.13	1099.66	947.003	1011.36	1151.42	1532.99	1340.76	1559.15	1128.55	875.816	1391.61	1258.6	1160.7	914.45	853.442	757.046	901.877	1043.03	1111.66	1014.22	806.817	1298.56	2299.56	947.712	871.102	883.324	1322.23	1367.47	1197.38	1164.54	1287.14	1166.91	1530.25	1023.68	1195.08	1080.62	1151.12
1116.35	1004.5	787.117	1190.57	1331.14	1290.96	1368.45	1179.16	1531.27	1284.64	1128.04	992.707	1063.07	1099.59	1099.57	954.854	1012.52	1149.99	1527.46	1346.32	1561.43	1137.86	884.011	1385.25	1264.02	1170.78	898.971	842.382	756.43	904.095	1042.79	1109.41	1010.64	805.038	1304.95	2292.34	946.625	872.144	867.953	1346.72	1365.21	1198.42	1168.81	1289.8	1177.88	1531.04	1029.71	1199.32	1083.74	1152.74
1115.93	1005.66	774.921	1180.66	1320.79	1289.12	1360.88	1174	1525.89	1272.95	1130.08	981.233	1064.21	1097.66	1101.32	952.999	1012.05	1151.56	1502.17	1345.58	1548.75	1133.02	882.862	1383.83	1259.31	1169.37	898.922	843.31	756.554	903.049	1041.98	1107.55	1009.89	806.033	1298.76	2288.55	946.869	873.501	868.031	1352.78	1364.58	1197.62	1164.34	1289.22	1174.08	1533.08	1025.22	1198.01	1084.39	1152.65
1112.41	1007.32	775.663	1181.32	1317.71	1285.06	1358.12	1177.47	1531.16	1269.27	1130.09	981.703	1065.64	1099.71	1101.76	953.95	1012.99	1150.13	1499.34	1341.53	1544.66	1127.93	883.925	1382.15	1258.13	1163.57	899.459	843.863	756.634	902.771	1042.45	1110.43	1011.35	805.875	1299.85	2284.09	948.153	862.883	863.102	1348.29	1359.31	1193.8	1167.59	1288.39	1176.96	1535.48	1026.43	1190.68	1083.1	1153.13
1112.47	995.949	771.563	1182.24	1321.75	1278.92	1344.2	1178.8	1524.92	1264.67	1129.03	980.347	1066.01	1088.48	1102.98	950.601	1012	1151.58	1493.79	1339.49	1544.72	1125.15	883.216	1383.6	1253.06	1160.36	891.834	846.542	757.164	895.231	1042.67	1099.28	999.327	804.905	1300.95	2315.38	946.384	854.2	865.534	1358.15	1357.44	1188.49	1164.28	1287.99	1174.95	1528.47	1025.83	1185.34	1083.17	1148.96
1106.37	992.944	767.194	1178.85	1295.89	1274.48	1321.05	1161.02	1501.63	1253.8	1125.42	979.287	1055.63	1089.53	1090.98	967.889	1017.01	1154.79	1494.51	1358.58	1547.78	1137.56	898.808	1379.06	1264.09	1173.37	885.14	826.767	754.91	897.184	1042.2	1093.33	997.531	803.844	1303.17	2296.37	946.581	853.984	847.038	1372.87	1358.24	1204.18	1173.55	1289.86	1183.1	1523.72	1043.23	1199.66	1092.82	1147.67
1109.8	997.408	770.12	1188.35	1314.19	1283.49	1321.59	1174.53	1508.46	1248.62	1131.25	981.033	1062.61	1083.02	1090.92	946.386	1012.66	1148.07	1493.28	1338.61	1541.6	1112.19	878.768	1358.95	1244.69	1154.03	881.75	844.668	756.48	896.29	1038.93	1101.38	999.429	805.466	1301.11	2299.66	939.116	855.467	863.568	1372.44	1357.34	1179.87	1162	1286.22	1156.2	1519.26	1022.41	1189.02	1085.3	1144.12
1109.25	997.142	771.544	1189.21	1314.56	1272.57	1322.52	1174.37	1513.23	1252.96	1131.64	980.967	1065.4	1083.75	1091.53	946.974	1003.41	1138.28	1487.46	1333.85	1537.8	1111.69	878.827	1353.15	1247.73	1146.65	877.141	846.01	757.025	896.572	1036	1102.23	998.38	804.781	1300.44	2299.68	940.781	855.045	864.573	1373.05	1355.98	1177.62	1145.51	1286.56	1156.78	1523.73	1023.38	1184.68	1083.77	1144.33
1105.76	995.488	768.755	1193.21	1306.67	1267.68	1322.02	1151.71	1498.78	1246.61	1126.98	977.202	1058.76	1083.24	1092.48	953.479	1001.88	1124.29	1487.37	1342.36	1529.22	1118.95	887.125	1349.38	1248.29	1149.22	871.145	837.474	755.812	896.262	1036.54	1099.24	999.748	804.544	1306.13	2297.16	941.268	855.835	856.047	1364.78	1355.92	1181.36	1140.21	1288.11	1158.12	1519.08	1031.04	1186.94	1089	1146.07
1109.02	998.278	771.95	1202.07	1311.6	1269.93	1323.49	1166.23	1509.51	1255.8	1131.57	980.045	1060.12	1082.98	1065.66	939.677	997.174	1124.51	1491.49	1327.36	1524.15	1103.19	869.931	1339.22	1239.5	1130.14	878.296	856.226	757.407	893.405	1035.78	1102.43	1001.64	804.985	1283.57	2308.22	939.798	855.512	871.739	1359.75	1348.18	1166.69	1133.61	1286.5	1140.74	1512.07	1016.25	1177.26	1078.68	1143.12
1107.39	994.041	771.421	1200.69	1304.29	1267.12	1327.97	1159.47	1502.13	1254.54	1129.91	978.477	1055.09	1083.16	1064.41	942.883	998.075	1116.95	1485.83	1329.69	1516.53	1106.16	874.346	1331.44	1239.63	1133.56	875.235	847.78	755.845	895.732	1035.45	1099.97	1000.09	805.9	1282.41	2292.16	940.038	850.409	866.226	1366.13	1346.79	1166.08	1136.77	1287.75	1145.54	1513.61	1016.53	1180.8	1079.51	1145.11
1101.03	990.487	758.646	1172.72	1278.67	1258.52	1324.41	1140.21	1491.02	1252.43	1121.14	976.493	1049.73	1080.2	1065.35	958.588	1002.39	1120.32	1487.23	1344.63	1518.84	1116.52	889.659	1336.35	1249.27	1146.66	868.112	829.083	755.155	897.964	1036.2	1098.51	996.65	801.988	1282.71	2284.65	943.003	848.364	848.209	1362.36	1350.16	1176.34	1141.42	1292.13	1160.5	1512.69	1030	1189.28	1087.67	1142.73
1094.07	990.252	759.484	1148.33	1286.58	1256.71	1323.95	1137.41	1489.8	1254.82	1123.42	975.241	1050.82	1080.52	1064.54	956.386	999.637	1119.43	1486.34	1341.24	1525.35	1108.56	887.651	1337.51	1245.75	1144.67	867.941	833.84	754.528	897.395	1035.62	1095.93	994.997	803.329	1282.44	2286.48	939.83	847.207	852.495	1359.93	1341.29	1172.48	1141.73	1291.17	1153.81	1509.08	1028.61	1187.18	1086.99	1136.26
1098.37	986.223	761.211	1161.62	1299.63	1257.71	1325.12	1148.42	1503.35	1259.31	1125.52	979.065	1057.22	1079.1	1063.71	942.892	996.942	1117.39	1483.4	1324.88	1515.48	1097.05	869.869	1331.06	1241.09	1132.23	877.032	848.564	757.038	895.445	1036.07	1104.06	998.839	804.554	1279.36	2282.99	935.219	848.847	866.38	1358.88	1335.89	1160.33	1109.96	1287.21	1138.92	1508.32	1017.62	1175.44	1078.16	1135.63
1098.04	983.225	761.803	1161.47	1302.24	1257.31	1329.71	1145.73	1493.53	1268.35	1127.21	980.508	1053.53	1079.2	1064.16	941.126	993.383	1117.59	1481.8	1325.25	1517.42	1094.66	868.092	1331.97	1237.95	1128.51	876.264	850.247	756.836	894.568	1035.46	1097.62	999.582	805.594	1277.12	2285.23	933.186	848.304	867.969	1365.22	1332.53	1156.5	1110.22	1277.43	1134.4	1506.32	1014.81	1174.93	1077.61	1133.87
1089.84	981.275	758.409	1155.09	1290.4	1248.29	1333.05	1135.62	1490.19	1240.28	1133.09	979.569	1052.94	1079.49	1058.9	952.502	992.789	1120.37	1484.52	1336.36	1522.87	1105.49	881.112	1336.82	1246.25	1132.6	870.057	837.839	756.625	892.244	1034.87	1097.7	990.083	803.721	1282.36	2263.22	934.391	844.463	857.684	1368.87	1333.08	1159.15	1112.66	1276.39	1148.34	1492.77	1021.03	1178.64	1081.83	1136.53
1090.03	980.669	760.908	1160.06	1278.3	1250.54	1333.68	1130.78	1489.43	1240.72	1125.64	974.045	1051.05	1078.96	1060.53	952.842	993.488	1118.34	1485.67	1329.86	1524.49	1106.53	879.826	1333.81	1240.72	1130.42	865.372	837.184	755.062	891.885	1035.08	1096.43	988.999	804.629	1280.41	2263.39	933.741	843.188	856.718	1372.38	1332.87	1156.77	1114.69	1273.97	1147.64	1491.79	1021.36	1178.57	1082.71	1136.76
1089.56	982.524	763.3	1164.57	1276.01	1260.23	1327.71	1142.02	1493.66	1242.81	1123.96	971.339	1055.19	1077.8	1060.33	937.154	991.797	1114.74	1483.18	1311.27	1522.04	1087.55	863.785	1329.11	1230.38	1114.01	875.888	854.55	756.752	891.772	1034.92	1098.13	986.658	805.812	1278.85	2262.57	933.16	843.99	872.442	1384.29	1332.91	1146.72	1108.23	1270.53	1126.6	1488.98	1007.68	1168.93	1071.02	1132.43
1087.12	981.623	761.306	1161.64	1269.16	1258.36	1323.61	1136.17	1480.27	1242.33	1124.25	970.327	1053.74	1078.23	1061.19	941.581	990.923	1115.08	1481.37	1312.46	1523.83	1092.56	869.816	1324.11	1232.52	1118.14	870.53	846.047	756.561	885.526	1034.54	1094.24	986.256	803.212	1278.04	2274.77	933.331	845.004	863.65	1379.9	1324.59	1148.17	1111.05	1271.06	1132.32	1487.74	1013.72	1172.72	1064.2	1134.41
1083.64	980.858	756.917	1154.6	1263.57	1244.1	1329.99	1127.26	1476.85	1237.38	1124.85	968.752	1053.25	1079.36	1060.16	954.575	990.473	1118.54	1476.08	1326.83	1522.73	1096.4	883.011	1325.99	1245.31	1131.99	865.335	839.543	755.941	885.815	1036.11	1092.85	985.588	801.834	1271.65	2255.72	934.251	843.793	855.82	1379.8	1324.03	1155.96	1117.58	1271.9	1145.5	1492.05	1024.22	1178.72	1071.19	1138.38
1083.89	971.124	759.995	1158.89	1251.09	1240.36	1333.51	1124.76	1476.01	1237.69	1127.1	969.689	1054.07	1078.93	1061.07	950.903	989.802	1109.19	1470.77	1323.83	1514.44	1093.77	879.842	1325.98	1241.21	1127.77	863.254	840.883	755.894	879.743	1036.51	1097.08	986.792	802.59	1276.7	2267.6	936.452	843.185	857.56	1381.29	1327.91	1154.91	1112.95	1272.34	1142.23	1491.03	1021.78	1176.85	1069.41	1136.6
1081.01	968.852	753.966	1151.12	1246.66	1239.85	1326.54	1118.77	1470.52	1230.03	1124.89	956.943	1051.23	1078.51	1058.84	956.234	990.064	1109.15	1467.69	1325.9	1514.48	1097.84	885.036	1320.19	1244.36	1127.63	860.229	833.244	755.143	879.744	1035.29	1089.73	986.778	802.554	1275.61	2278.74	936.179	843.776	854.116	1390.71	1328.25	1159	1116.18	1272.75	1145.78	1493.97	1022.08	1180.33	1072.1	1137.38
1083.92	965.413	762.838	1167.45	1273.66	1255.63	1331.15	1139.61	1479.1	1245.26	1127.9	959.961	1053.75	1076.92	1057.52	926.172	987.344	1103.87	1464.25	1291.38	1508	1068.02	852.204	1312.34	1219.89	1098.86	880.42	868.63	757.715	875.659	1034.2	1097.98	991.003	806.363	1275	2277.59	929.817	845.743	883.786	1386.01	1325.91	1136.86	1101.79	1265.95	1108	1487.84	996.068	1162.36	1058.74	1132.95
1080.63	962.982	757.701	1154.3	1258.21	1244.09	1330.15	1132.11	1476.47	1235.59	1125.52	957.171	1043.28	1079.35	1059.7	941.991	990.388	1108.68	1467.82	1310.2	1511.15	1084.18	869.685	1314.57	1235.84	1115.77	868.736	849.202	756.071	878.489	1035.18	1092.05	987.598	803.978	1275.07	2267.25	930.892	844.145	865.602	1390.11	1326.65	1137.55	1106.68	1270.27	1131.84	1490.4	1010.39	1170.47	1064.31	1135.86
1081.63	963.073	757.734	1155.23	1259.16	1247.49	1310.42	1137.86	1473.74	1246.78	1124.28	958.137	1043.9	1078.43	1055.54	940.37	990.892	1106.14	1466.95	1309.43	1511.85	1083.04	869.565	1312.29	1229.62	1116.29	869.44	849.237	757.188	880.39	1035.01	1089.65	988.685	803.628	1272.55	2266.46	924.414	844.586	866.73	1390.81	1324.66	1136.17	1106.11	1270.64	1129.85	1487.08	1008.96	1170.14	1064.24	1135.99
1080.74	961.634	756.485	1137.63	1254.05	1234.87	1299.89	1131.7	1473.91	1243	1119.03	956.551	1042.98	1078.79	1054.5	947.772	991.887	1108.77	1467.18	1321.82	1515.71	1091.17	877.31	1312.21	1236.06	1123.86	865.384	844.021	756.434	880.51	1035.78	1089.84	988.005	803.923	1272.29	2263.64	924.035	845	860.845	1392.98	1326.03	1138.2	1109.69	1273.2	1139.4	1490.18	1015.48	1175.53	1068.95	1137.76
1081.49	962.71	757.88	1133.95	1259.98	1242.27	1302.18	1133.34	1475.34	1244.54	1117.17	957.114	1046.53	1077.68	1053.29	937.61	990.483	1104.47	1466.8	1309.51	1503.03	1082.75	867.811	1307.82	1226.65	1114.51	869.588	851.578	756.739	878.266	1035.52	1093.12	984.425	804.156	1272.19	2267.45	923.528	845.052	868.812	1390.15	1325.54	1132.74	1097.22	1271.29	1128.05	1486.17	1008.32	1169.35	1064.01	1136.18
1080.75	954.663	758.709	1129.69	1262.39	1243.04	1302.86	1131.68	1472.53	1238.84	1117.81	957.439	1047.36	1078.11	1055.36	936.969	991.142	1104.88	1464.95	1308.08	1502.39	1078.65	865.276	1304.99	1224.01	1112.83	871.114	853.386	756.919	879.55	1034.21	1086.84	984.082	803.84	1272.34	2257.19	924.309	845.323	870.316	1386.04	1323.83	1129.7	1097.48	1269.05	1127.1	1485.51	1006.59	1168.66	1063.08	1135.67
1077.28	952.57	748.954	1128.07	1247.8	1231.69	1297.93	1119.59	1469.48	1204.57	1113.89	959.251	1040.08	1076.62	1051.34	951.06	990.109	1108.04	1466.82	1322.94	1496.76	1092.84	880.3	1307.31	1236.27	1126.63	864.118	836.803	755.499	874.159	1034.09	1088.21	981.407	801.14	1268.39	2256.91	923.262	844.325	854.376	1388.06	1324.22	1141.86	1102.25	1273.15	1140.6	1488.44	1017.13	1177.43	1064.07	1137.41
1076.53	952.573	743.199	1125.18	1241.87	1227.39	1298.48	1117.7	1465.6	1200.51	1120.62	956.423	1041.21	1076.42	1051.4	957.103	987.921	1109.89	1466.64	1330.9	1497.12	1099.74	888.849	1308.67	1240.81	1133.7	859.328	831.764	754.79	874.865	1034.78	1086.27	980.72	801.106	1275.22	2255.77	924.488	842.335	849.474	1387.6	1323.41	1144.67	1103.15	1274.95	1149.66	1490.48	1024.13	1182.7	1058.04	1141.13
1075.25	953.376	741.689	1132.71	1253.17	1226.09	1305.13	1129.3	1461.18	1203.31	1117.78	958.385	1046.41	1076.16	1052.69	943.586	985.689	1106.12	1465.56	1314.46	1498.77	1087.79	872.356	1304.1	1231.02	1120.26	865.445	845.368	756.472	874.152	1034.11	1092.2	983.137	802.784	1271.87	2251.63	923.774	843.67	861.939	1383.91	1321.22	1130.05	1096.3	1270.09	1131.12	1483.81	1011.36	1172.85	1053.07	1136.27
1075.96	954.299	738.424	1136.3	1254.14	1224.82	1297.53	1130.28	1460.65	1205.3	1120.11	959.131	1047.6	1075.31	1055.15	943.133	985.362	1106.59	1467.59	1310.44	1497.26	1086.64	872.025	1302.88	1228.44	1117.68	868.086	848.211	756.841	874.629	1034.15	1089.83	978.802	802.266	1273.59	2254.69	922.993	844.73	865.164	1385.09	1324.16	1130.34	1090.45	1269.64	1130.78	1484.33	1007.77	1171.64	1053.24	1136.66
1077.86	956.536	738.948	1131.59	1263.99	1232.42	1307.11	1137.12	1465.94	1208.88	1120	959.723	1052.41	1075.59	1037.77	933.06	985.557	1103.04	1466.19	1301.15	1496.47	1076.99	861.183	1300.21	1222.62	1105.33	874.481	857.183	757.275	874.706	1035.55	1092.71	973.977	804.169	1271.72	2258.76	922.863	845.549	874.278	1378.52	1322.02	1122.72	1087.38	1269.53	1119.64	1482.37	1000.36	1165.4	1042.21	1136.09
1073.78	954.186	734.323	1128.1	1246.21	1225.34	1305.42	1125.63	1455.29	1205.04	1115.78	957.478	1046.99	1076.52	1037.43	948.741	974.336	1106.57	1468.79	1318.58	1500.41	1093	879.606	1299.66	1233.67	1122.33	863.845	839.47	756.71	876.818	1035.7	1086.11	966.433	802.402	1268	2257.73	924.351	843.208	857.066	1401.23	1323.48	1136.09	1094.33	1273.12	1138.54	1482.79	1013.99	1176.19	1045.6	1139.73
1078.08	956.474	735.481	1130.67	1255.9	1228.01	1305.2	1138.94	1469.65	1200.29	1118.83	961.504	1052.27	1076.56	1036.03	937.194	972.336	1104.8	1465.24	1307.85	1496.59	1081.23	864.688	1298.63	1227.68	1111.62	872.755	853.541	758.3	875.919	1034.55	1091.63	963.658	805.281	1264.32	2248.5	923.319	845.062	870.802	1392.44	1322.6	1128.06	1083.51	1270.06	1125.31	1483.15	1003.61	1167.44	1038.63	1138.01
1077.4	941.715	736.835	1131.37	1249.09	1229.54	1299.53	1131.78	1462.27	1199.66	1117.41	959.731	1048.64	1078.31	1038.73	937.577	970.195	1104.22	1464.68	1307.57	1485.41	1077.75	866.015	1297.77	1226.6	1113.45	870.947	849.451	757.955	875.948	1035.26	1088.38	964.328	803.278	1271.22	2252.5	923.901	844.732	867.883	1378.45	1318.56	1128.42	1084.69	1271.04	1128.02	1481.29	994.941	1169.98	1038.8	1136.65
1077.88	943.97	734.504	1131.49	1259.62	1231.76	1310.25	1133.97	1462.78	1201.09	1118.75	960.302	1050.4	1076.22	1035.58	935.027	967.265	1101.49	1464.85	1303.91	1481.21	1074.25	864.191	1296.29	1223.5	1108.78	873.628	854.321	758	875.029	1035.08	1089.06	965.189	805.156	1269.17	2245.38	922.824	845.367	871.205	1379.7	1316.07	1125.79	1083.03	1271.18	1122.59	1480.19	993.781	1168.62	1038.16	1137.29
1075.72	941.058	730.833	1132.73	1250.67	1215.97	1301.69	1127.05	1464.07	1192.54	1116.01	959.195	1047.91	1077.25	1036.78	950.156	962.708	1103.34	1465.39	1323.15	1480.99	1088.87	879.979	1303.15	1236.6	1126.51	866.042	842.906	750.884	876.444	1037.7	1088.66	964.223	801.845	1272.4	2242.02	923.274	844.492	858.066	1372.97	1321.01	1136.2	1088.25	1274.48	1141.48	1484.31	1007.03	1177.23	1043.58	1137.84
1073.38	939.654	729.523	1130	1244.04	1218.24	1301.53	1122.72	1458.5	1195.41	1114.65	960.28	1043.38	1076.86	1036.41	948.714	963.505	1106.58	1464.91	1325.24	1484.81	1092.26	883.803	1302.98	1237.68	1128.92	851.582	836.868	750.998	877.25	1037.38	1084.2	962.759	801.389	1272.93	2241.04	923.059	843.267	854.52	1347.8	1307.91	1139.18	1092.23	1274.65	1144.26	1485.45	1007.09	1177.57	1044.79	1139.47
1072.37	941.881	730.923	1127.55	1246.38	1222.41	1306.52	1121.38	1454.57	1195.28	1114.86	958.845	1045.75	1080.82	1035.05	945.31	964.01	1103.85	1465.09	1322.38	1481.62	1086.61	880.614	1300.41	1236.8	1126.85	853.001	836.222	750.398	878.553	1035.51	1083.4	965.079	802.683	1271.94	2243.27	925.244	843.859	854.843	1348.31	1306.78	1138.42	1090.88	1274.39	1141.96	1483.76	1005.38	1176.5	1042.07	1139.66
1075.28	941.838	733.411	1137.42	1244.62	1226.37	1305.36	1132.68	1463.21	1202.91	1116.08	959.384	1051.04	1078.04	1034.48	933.509	959.107	1102.52	1464.71	1305.13	1484.11	1074.67	868.047	1298.26	1226.03	1113.06	857.616	853.333	752.045	876.011	1035.18	1087.71	965.311	804.588	1273.65	2238.75	923.366	844.785	868.493	1343.25	1308.12	1127.68	1084.16	1269.77	1124.82	1480.3	994.738	1167.99	1036.56	1137.04
1076.71	943.202	733.67	1139.58	1233.81	1227.62	1304.15	1134.83	1471.88	1202.94	1114.4	953.719	1050.02	1077.11	1033.07	930.925	959.257	1101.54	1463.39	1299.57	1482.37	1071.46	864.734	1296.29	1223.26	1108.52	860.509	856.997	752.087	876.32	1034.14	1087.46	965.136	804.478	1274.85	2234.04	921.985	845.729	871.965	1347.51	1307.58	1125.22	1084.05	1269.71	1122.11	1481.98	990.345	1165.78	1035.03	1135.88
1075.4	941.468	732.362	1138.66	1232.63	1226.68	1306.86	1133.68	1469.76	1200.18	1114.05	954.41	1049.8	1075.99	1032.61	930.555	959.576	1101.68	1463.8	1300	1483.17	1065.31	864.243	1296.23	1220.96	1105.61	860.851	856.887	751.522	876.434	1032.48	1087.85	964.322	804.078	1273.75	2237.75	922.28	843.817	871.763	1346.78	1312.24	1125.49	1083.62	1268.77	1123.22	1476.9	991.354	1165.29	1035.72	1135.67
1070.98	938.972	727.966	1128.86	1213.45	1216.38	1288.92	1120.47	1460.53	1193.5	1113.39	950.835	1044.7	1077.98	1031.45	951.527	961.5	1108.27	1466.25	1324.83	1485.88	1089.91	889.117	1300.59	1236.06	1130.65	847.988	834.513	749.213	878.061	1032.67	1085.75	960.843	801.279	1270.5	2218.76	924.762	843.573	850.941	1342.84	1308.69	1141.91	1092.46	1274.33	1149.99	1480.2	1011.43	1180.07	1046.78	1139.12
1075.07	942.606	731.758	1140.18	1228.88	1226.63	1300.85	1134.35	1463.29	1202.96	1116.57	954.867	1049.53	1073.24	1034.42	929.454	961.247	1100.36	1464.95	1300.3	1483.67	1068.12	865.114	1295.36	1221.66	1106.49	859.636	855.252	751.765	874.775	1034.02	1087.59	964.716	804.203	1275.32	2222.87	921.911	845.666	871.461	1338.53	1307.85	1126.02	1082.28	1267.53	1124.25	1475.97	991.996	1166.29	1035.89	1135.93
1076.7	940.429	730.369	1141.21	1231.01	1228.74	1294.74	1133.97	1470.15	1200.3	1116.35	956.818	1051.2	1073.67	1035.71	930.199	962.621	1098.57	1454.82	1302.7	1483.29	1069.9	865.55	1295.65	1218.41	1108.21	859.402	856.262	751.408	875.912	1034.95	1088.42	965.518	804.374	1249.63	2208.56	922.827	844.291	870.799	1337.1	1310.85	1126.78	1084.52	1267.58	1122.46	1476.72	991.912	1166.19	1036.11	1134.18
1076.61	941.519	730.643	1142.94	1233.05	1229.81	1301.8	1135.01	1475.02	1205.2	1113.86	954.758	1050.89	1072.43	1032.87	927.602	960.997	1096.36	1453.32	1297.99	1482.04	1067.05	856.993	1292.91	1213.83	1103.69	863.198	859.45	751.854	876.282	1033.97	1089.89	965.061	804.815	1239.36	2200.13	924.526	844.863	873.308	1335.93	1308.52	1123.23	1080.63	1265.24	1119.68	1475.53	990.596	1165.35	1034.46	1133.76
1075.59	941.921	729.324	1142.2	1232.53	1226.77	1301.38	1133.66	1478.46	1201.8	1112.4	956.604	1052.89	1072.73	1035.07	930.389	962.077	1098.86	1454.49	1301.19	1474.98	1066.67	859.681	1294.8	1218.74	1106.28	861.179	857.051	752.001	866.669	1034.28	1089.74	964.873	804.066	1235.18	2199.26	923.334	844.726	872.266	1336.46	1308.51	1119.94	1080.38	1265.01	1124.36	1477.29	991.203	1165.76	1035.05	1135.6
1072.53	941.451	726.319	1133.47	1217.67	1219.21	1301.16	1124.42	1462.9	1196.76	1113.14	953.814	1046.34	1072.93	1032.92	944.685	962.073	1100.67	1455.77	1317.02	1482.89	1081.89	874.362	1297.4	1218.71	1118.78	852.263	842.264	751.119	867.271	1034.94	1084.82	963.481	801.788	1231.72	2203.67	922.397	842.469	856.916	1340.64	1308.26	1128.7	1086.86	1268.4	1140.18	1477.46	1005.15	1173.72	1042.95	1136.98
1076.61	942.931	729.555	1138.36	1229.04	1222.85	1308.4	1132.88	1467.89	1204.82	1100.2	957.236	1047.24	1073.91	1036.97	933.06	961.383	1099.62	1455.21	1302.95	1478.23	1070.34	861.404	1296.78	1210.74	1106.76	860.392	854.809	752.062	865.337	1035.39	1088.8	963.467	803.451	1228.33	2197.28	923.314	843.833	869.738	1334.95	1309.96	1120.44	1082.07	1266.39	1127	1476.47	995.153	1166.92	1037.51	1135.81
1075.54	942.759	731.438	1147.29	1232.87	1233.99	1301.47	1138.11	1463.66	1206.13	1100.73	949.187	1046.78	1073.18	1036.31	924.439	959.342	1095.38	1446.69	1293.04	1476.78	1058.18	853.215	1291.41	1203.06	1096.94	865.703	862.525	752.385	864.933	1033.48	1089.45	966.193	805.915	1225.75	2202.05	922.722	844.594	877.822	1332.95	1310.26	1115.5	1077.76	1264.01	1117.17	1473.62	984.855	1161.1	1033.64	1129.37
1073.27	940.801	729.019	1143.54	1223.9	1224.41	1302.84	1131.38	1469.31	1207.52	1100.75	948.037	1046.3	1072.13	1033.48	934.551	940.082	1096.68	1447.82	1306.06	1480.58	1062.02	864.438	1294.88	1212.48	1108.02	857.006	850.985	751.315	862.466	1034.01	1088.46	964.568	803.432	1222.77	2190.72	922.697	843.818	867.245	1334.15	1309.98	1121.26	1082.82	1266.12	1129.92	1476.51	994.631	1166.19	1038.7	1130.66
1076.58	942.627	731.612	1146.43	1229.6	1229.07	1289.77	1142.78	1479.37	1208.98	1104.13	948.205	1051.07	1071.68	1034.57	923.365	933.428	1096.44	1446.72	1290.83	1481.38	1049.51	851.789	1291.43	1200.39	1093.57	868.986	868.751	752.768	861.526	1033.88	1090.14	966.379	805.711	1224.07	2191.2	922.733	844.847	879.739	1326.16	1311.02	1113.15	1076.64	1264.35	1113.87	1472.71	983.801	1157.58	1033.97	1128.11
1070.65	939.858	726.655	1130.59	1207.84	1212.26	1285.34	1126.2	1465.88	1200.35	1101.18	936.745	1040.06	1073.25	1034.51	944.749	937.866	1100.45	1448.92	1317.53	1474.99	1071.07	873.93	1292.01	1218.8	1116.21	851.861	841.974	751.387	865.218	1034.4	1086.04	963.386	802.093	1223.74	2194.36	923.384	843.833	857.981	1334.83	1313.55	1129.86	1086.65	1271.24	1139.59	1476.91	991.379	1170.72	1043.32	1131.9
1075.32	940.285	731.178	1143.31	1223.76	1221.26	1272.13	1134.52	1469.15	1211.07	1089.52	944.134	1047.77	1072.86	1035.17	927.116	934.966	1096.88	1447.17	1290.31	1476.34	1052.4	856.012	1287.4	1203.94	1098.67	863.124	860.937	752.38	861.975	1033.09	1089.37	966.787	803.949	1218.3	2197.21	921.108	844.781	876.31	1330.5	1314.59	1116.08	1079.49	1266.23	1118.54	1474.41	977.007	1159.91	1034.83	1127.99
1073.76	940.397	728.698	1140.43	1221.25	1218.21	1279.63	1133.23	1472.35	1209.81	1086.15	937.774	1046.75	1072.59	1033.98	930.967	935.7	1097.7	1446.5	1294.01	1478.26	1061.54	859.945	1288.25	1207.16	1102.42	860.161	857.662	752.279	861.776	1033.42	1089.69	965.887	805.042	1221.15	2187.92	923.126	844.307	872.073	1329.83	1313.7	1118.43	1081.23	1269.65	1123.51	1473.7	979.807	1162.14	1037	1129.2
1073.23	940.6	727.157	1143.73	1208.46	1214.47	1274.77	1130.55	1463.97	1201.17	1079.69	938.163	1043.67	1073.64	1034.29	939.465	936.162	1098.89	1446.7	1304.96	1478.96	1069.35	867.782	1291.64	1213.76	1111.13	840.507	850.713	750.35	863.896	1032.95	1087.52	966.999	802.944	1220.98	2176.33	923.213	844.059	865.652	1333.33	1316.57	1123.46	1084.3	1271.29	1123.48	1477.03	987.005	1165.05	1039.72	1132.68
1070.07	938.881	724.605	1134.5	1201.35	1213.05	1270.12	1122.92	1452.47	1200.21	1076.49	936.279	1042.32	1074.48	1031.78	945.852	936.771	1100.84	1447.45	1309.96	1478.43	1075.08	876.695	1292.72	1219.58	1118.78	836.555	839.405	751.278	864.391	1032.99	1084.18	965.267	801.394	1222.27	2174.54	923.247	843.265	855.622	1338.29	1316.08	1130.79	1088.53	1272.92	1134.09	1477.68	994.408	1162.9	1042.77	1133.37
1069.54	938.835	724.915	1134.92	1202.4	1209.34	1270.14	1124.72	1453.51	1201.65	1075.9	936.416	1040.43	1073.9	1034.71	944.353	936.987	1099.2	1447.61	1309.58	1475.22	1073.42	875.027	1292.48	1218.76	1116.11	837.488	841.867	750.329	864.645	1033.22	1085.02	963.254	801.865	1218.92	2181.37	921.758	843.956	857.444	1338.09	1316.91	1128.39	1087.36	1270.33	1130.83	1470.99	988.496	1159.98	1042.04	1131.39
1067.61	938.968	725.027	1130.51	1193.87	1204.75	1270.91	1118.34	1449.43	1199.76	1078.45	936.33	1037.6	1074.4	1032.53	954.178	936.442	1100.47	1448.81	1316.81	1475.47	1084.14	885.853	1292.63	1225.3	1127.46	833.491	833.431	749.735	865.435	1034.22	1084.3	963.975	800.917	1222.06	2176.42	923.438	843.562	848.912	1340.1	1317.22	1132.25	1091.63	1273.89	1143.24	1473.7	997.249	1169	1047.23	1134.9
1071.55	939.15	728.536	1133.58	1211.11	1222.79	1277.74	1130.43	1454.9	1206.35	1077.19	938.039	1042.92	1072.28	1034.57	932.429	933.906	1093.59	1447.03	1296.53	1477.65	1061.86	861.492	1286.97	1206.72	1100.73	842.568	853.376	751.101	861.82	1033.64	1084.26	966.306	803.221	1216.75	2179.19	921.265	843.591	868.353	1336.1	1315.91	1115.96	1080.76	1269.58	1116.18	1468.65	975.484	1153.77	1037.3	1128.27
1071.6	939.042	726.849	1134.31	1204.05	1218.95	1278.52	1126.46	1450.89	1196.38	1075.15	939.383	1042.8	1073.09	1035.1	940.09	936.153	1096.03	1447.01	1305.64	1476.63	1069.38	870.615	1290.23	1215.07	1112.97	838.275	844.512	751.162	864.362	1033.15	1086.04	961.93	803.161	1218.62	2178.64	924.52	843.197	861.208	1339.17	1316.47	1122.13	1085.18	1270.37	1128.97	1471.87	982.642	1157.24	1038.63	1131.53
1069.26	939.768	727.417	1134.54	1204.5	1220.27	1263.78	1125.15	1454.36	1195.55	1075.48	939.649	1043.2	1073.26	1034.45	939.247	936.911	1095.76	1445.36	1303.5	1473.42	1068.21	869.898	1288.14	1216.05	1113.07	839.188	843.942	752.119	863.205	1032.88	1085.56	959.778	803.674	1221.21	2182.71	924.162	843.15	860.526	1338.86	1315.9	1122.05	1085.14	1263.57	1129.83	1470.25	980.927	1158.94	1037.88	1132.01
1069.02	940.429	727.01	1137.87	1205.98	1220.06	1241.12	1128.28	1460.12	1165.74	1077.27	938.898	1043.89	1072.72	1033.96	938.547	934.446	1095.27	1444.85	1301.07	1469.43	1068.75	868.397	1289.55	1212.85	1111.2	840.177	846.67	750.717	863.338	1032.05	1084.5	960.51	802.868	1220.8	2180.18	920.599	842.67	861.963	1333.84	1315.67	1120.5	1085.27	1262.63	1126.57	1468.89	978.612	1156.81	1038.6	1131.29
1068.82	939.813	727.685	1141.47	1207.02	1223.25	1244.66	1130.6	1455.49	1170.52	1075.26	940.052	1045.18	1072.3	1035.88	934.882	934.803	1092.74	1436.38	1297.37	1469.75	1062.98	863.923	1282.09	1209.88	1105.25	842.791	848.834	751.023	862.831	1031.97	1084.41	960.4	804.216	1219.43	2172.97	921.689	844.448	865.275	1338.92	1315.23	1117.41	1082.88	1262.9	1123.41	1468.99	976.068	1155.2	1036.58	1130.62
1070.96	941.504	728.543	1144.06	1212.99	1222.16	1245.31	1133.6	1459.69	1167.62	1081.17	941.453	1047.65	1065.69	1033.82	932.964	932.606	1094.64	1435.68	1296.68	1466.27	1061.97	863.212	1280.95	1210.54	1104.29	845.312	854.487	751.351	862.48	1031.26	1086.77	961.755	804.049	1217.34	2168.41	921.479	843.29	868.266	1337.84	1316.14	1114.83	1082.59	1262.98	1120.39	1469.41	975.977	1153.6	1036.17	1129.79
1071.79	941.481	729.103	1140.77	1209.62	1220.07	1241.68	1132.38	1459.11	1167.22	1077.43	940.538	1043.34	1064.25	1033.17	935.828	933.01	1094.61	1437.46	1298.83	1471.76	1064.55	865.642	1282.07	1209.68	1105.83	841.827	852.606	750.853	863.758	1032.43	1086.33	960.785	803.798	1216.58	2177.65	920.792	843.641	866.617	1336.99	1315.81	1116.2	1082.47	1264.85	1122.59	1469.15	976.923	1155.74	1037.87	1128.56
1071.12	939.979	727.729	1142.59	1206.57	1218.82	1240.71	1131.9	1453.29	1167.95	1077.16	940.694	1042.87	1065.69	1033.85	934.854	930.905	1094.62	1437.24	1302.68	1468.49	1065.26	866.964	1282.43	1209.11	1107.86	843.09	851.147	751.775	863.719	1034.22	1086.32	961.629	801.945	1214.14	2132.25	922.221	843.803	864.808	1340.76	1314.66	1117.18	1083.52	1263.98	1127.09	1470.58	978.593	1156.15	1037.86	1131.9
1071.49	940.432	728.3	1153.98	1213.47	1226.89	1244.91	1134.75	1455.65	1166.37	1077.51	942.368	1044.19	1063.82	1033.69	925.253	929.621	1093.28	1435.61	1291.46	1470.23	1055.92	857.266	1279.45	1200.4	1097.33	848.664	859.43	751.742	861.74	1032.08	1088.33	962.547	804.191	1215.82	2123.32	920.264	844.611	873.502	1337.79	1315.1	1110.85	1074.97	1259.86	1113.24	1467.44	968.99	1149.62	1034.21	1129.21
1070.43	939.261	726.49	1146.08	1202.11	1219.9	1242.61	1125.42	1442.96	1164.25	1075.85	938.928	1038.18	1066.67	1034.54	938.081	931.886	1095.11	1435.4	1308.02	1469.92	1069.46	870.578	1281.74	1211	1109.94	839.127	843.587	751.412	864.208	1032.99	1084.72	962.067	801.59	1214.5	2130.52	920.473	843.386	860.05	1342.59	1314.59	1120.68	1082.54	1263.16	1132.07	1470.74	981.877	1157.27	1032.08	1132.59
1073.82	939.846	728.506	1157.45	1215.15	1228.86	1244.39	1136.46	1457.35	1166.98	1073.92	947.357	1043.91	1065.23	1036.98	920.043	931.426	1090.09	1434.42	1286.3	1452.95	1049.96	853.7	1274.86	1205.82	1097.64	850.576	856.881	752.245	858.141	1031.03	1088.83	962.702	807.306	1215.7	2129.54	922.694	843.274	878.155	1337.95	1316.73	1112.06	1076.22	1258.14	1120.17	1473.74	966.979	1150.38	1020.27	1130.98
Figure 3d
		in LB + glucose (surviving)				LB + 300nM				LB + 500nM				LB + 1uM
	number of colonies	dilution factor	CFU	mean	number of colonies	dilution factor	CFU		number of colonies	dilution factor	CFU		number of colonies	dilution factor	CFU
0h	12	1000	6000000	6.66667e+06	9	1000	4500000	2.81667e+07	7	10000	35000000	7.83333e+07	5	10000	25000000	55000000
0h	2	10000	10000000		6	10000	30000000		3	100000	150000000		2	100000	100000000
0h	8	1000	4000000		10	10000	50000000		10	10000	50000000		8	10000	40000000
2h	3	100000	150000000	1.06667e+08	2	10000	10000000	1.33333e+07	2	10000	10000000	7.83333e+06	4	10000	20000000	1.98333e+07
2h	30	10000	150000000		10	1000	5000000		7	1000	3500000		19	1000	9500000
2h	4	10000	20000000		5	10000	25000000		2	10000	10000000		6	10000	30000000
4h	30	1000000	15000000000	6.66667e+10	21	1000	10500000	1.68333e+07	15	100	750000	1750000	5	1000	2500000	3.83333e+06
4h	18	10000000	90000000000		5	10000	25000000		3	1000	1500000		1	10000	5000000
4h	19	10000000	95000000000		3	10000	15000000		6	1000	3000000		8	1000	4000000
6h	30	1000000	15000000000	65000000000	20	100	1000000	2.16667e+06	7	1000	3500000	1750000	10	1000	5000000	3100000
6h	20	10000000	100000000000		6	1000	3000000		15	100	750000		7	1000	3500000
6h	16	10000000	80000000000		5	1000	2500000		2	1000	1000000		16	100	800000
8h	7	10000000	35000000000	65000000000	17	1000	8500000	1.11667e+07	2	10000	10000000	11000000	14	1000	7000000	24000000
8h	12	10000000	60000000000		2	10000	10000000		16	1000	8000000		9	10000	45000000
8h	20	10000000	100000000000		3	10000	15000000		3	10000	15000000		4	10000	20000000
	mean 0	mean 300	mean 500	mean 1			surival ratio mean				std survival ratio
						300	500	1		300	500	1
0h	6.66667e+06	2.81667e+07	7.83333e+07	55000000		0.625827	1.07004	0.916454		0.610946	0.217589	0.219515
2h	1.06667e+08	1.33333e+07	7.83333e+06	1.98333e+07		-0.90309	-1.13408	-0.730633		0.835536	0.676406	0.718631
4h	6.66667e+10	1.68333e+07	1750000	3.83333e+06		-3.59774	-4.58087	-4.24033		0.326489	0.23962	0.316006
6h	65000000000	2.16667e+06	1750000	3100000		-4.47712	-4.56988	-4.32155		0.195301	0.805567	0.771712
	65000000000	1.11667e+07	11000000	24000000		-3.76499	-3.77152	-3.4327		0.110012	0.178178	0.331417
	0	0.625827
	2	-0.90309
	4	-3.59774
	6	-4.47712
						all	surival ratio
						-0.124939	0.765917	0.619789
						0.477121	1.17609	1
						1.09691	1.09691	1
						-1.17609	-1.17609	-0.875061
						-1.47712	-1.63202	-1.19837
						0.09691	-0.30103	0.176091
						-3.1549	-4.30103	-3.77815
						-3.5563	-4.77815	-4.25527
						-3.80163	-4.5006	-4.37566
						-4.17609	-3.63202	-3.47712
						-4.52288	-5.12494	-4.45593
						-4.50515	-4.90309	-5
						-3.61465	-3.54407	-3.69897
						-3.77815	-3.87506	-3.12494
						-3.82391	-3.82391	-3.69897
[truncated: 54 more columns]

## Sheet: Sheet4
Figure 4b
Heatmap 1 CFP															Heatmap 1 GFP															Heatmap 2 CFP															Heatmap 2 GFP
286.352	282.624	288.097	292.282	292.484	290.777	289.195	286.165	282.341	287.226	290.447	290.279	288.869	287.336		300.161	299.434	305.066	308.071	306.062	305.474	304.098	298.435	296.179	299.486	302.311	301.824	301.068	300.787		286.559	283.962	289.002	292.197	295.718	291.81	289.747	288.235	284.121	289.988	293.189	292.938	290.991	289.089		305.665	299.125	301.617	306.896	310.641
285.96	282.76	288.039	291.973	291.754	289.875	288.921	285.491	281.84	286.772	289.863	289.711	287.651	286.563		299.286	298.715	303.854	307.41	306.035	304.296	303.711	296.802	294.536	298.526	300.689	301.362	299.614	299.265		285.747	282.789	287.829	291.493	294.557	290.452	288.649	287.758	283.469	289.03	292.754	292.66	290.117	288.799		301.637	295.03	298.161	303.694	307.391
285.983	282.331	287.377	291.79	291.966	289.908	289.113	286.318	282.662	287.578	290.811	290.384	288.653	287.472		299.935	299.835	304.738	307.954	306.121	304.892	304.116	297.122	294.203	297.318	300.832	301.695	300.058	300.382		286.637	283.721	288.383	292.203	295.155	291.087	289.604	288.69	284.397	290.448	293.829	293.651	291.318	289.842		302.775	295.589	299.114	305.226	307.806
286.743	283.196	288.404	292.4	292.797	290.52	289.918	286.487	282.933	287.434	290.924	290.55	288.716	287.606		299.55	299.847	304.395	307.259	306.525	304.738	304.117	297.079	294.219	297.49	301.026	301.636	299.998	299.645		286.379	283.508	288.728	292.049	295.493	291.447	289.577	288.603	284.256	289.731	293.431	293.125	290.932	289.18		303.61	296.263	300.027	305.731	308.95
287.616	284.468	289.786	293.452	293.926	291.344	290.461	286.585	282.338	287.212	290.473	290.388	289.043	287.415		299.665	300.095	304.544	307.485	306.268	304.809	304.527	297.073	294.675	297.509	300.389	301.833	300.149	299.606		285.836	282.737	287.825	291.6	294.494	290.767	289.232	288.813	285.002	290.359	293.651	293.792	291.447	289.452		303.656	295.573	299.25	304.936	307.191
287.211	284.063	288.793	292.388	293.129	290.737	290.337	286.248	282.306	287.11	290.471	290.021	288.618	287.003		299.602	300.32	304.234	305.972	305.375	304.115	303.881	296.555	293.516	296.882	299.734	301.553	299.697	298.841		286.808	283.407	288.626	292.093	295.054	291.861	290.143	288.325	284.297	289.472	293.033	293.09	290.436	288.762		305.666	297.457	300.292	306.56	308.814
286.858	282.7	288.178	291.554	292.124	290.005	289.668	286.054	282.216	287.175	290.42	289.902	288.761	287.16		299.115	299.746	303.79	305.623	305.031	303.665	303.539	295.684	292.763	296.269	298.732	300.372	298.593	298.47		285.849	282.617	288.188	292.196	294.718	291.039	289.161	288.583	284.037	289.629	293.084	292.848	290.647	288.986		306.18	296.258	299.886	306.608	308.25
286.554	282.327	287.436	291.054	291.745	289.223	289.042	286.203	282.125	287.212	290.305	290.126	288.579	287.429		298.836	299.781	304.379	306.005	304.872	304.462	303.79	296.223	293.635	296.793	299.597	301.395	299.324	298.888		285.72	282.542	288.116	291.214	294.307	290.714	289.337	287.71	283.729	289.217	292.552	292.263	290.308	288.219		308.426	297.05	300.987	308.293	309.739
286.98	282.102	287.678	291.455	291.98	289.749	289.315	286.18	282.016	287.119	290.283	290.411	288.76	287.053		299.729	300.051	304.731	306.632	305.259	304.038	304.419	295.478	292.633	296.224	298.589	299.998	298.122	297.986		285.634	282.32	287.379	291	294.806	290.826	289.365	288.118	283.873	288.943	292.387	292.291	289.963	288.451		311.46	299.1	302.058	310.305	311.538
287.199	282.98	288	291.434	291.912	289.791	289.746	286.199	281.88	286.923	290.424	289.995	288.457	286.938		299.669	300.331	305.564	307.265	305.142	304.836	304.813	295.94	293.139	296.626	299.019	301.184	298.991	298.448		285.518	282.045	287.236	290.917	293.806	290.102	288.268	288.082	284.153	288.801	292.682	292.697	290.04	288.722		314.858	300.581	304.029	312.137	313.063
286.013	282.039	287.44	290.816	291.124	289.238	288.879	285.644	281.582	286.478	290.027	289.835	288.163	286.554		300.05	300.825	306.096	308.067	305.59	304.979	305.859	296.312	293.928	297.277	299.719	301.634	299.411	299.404		285.365	282.335	286.851	290.776	294.046	289.963	288.061	287.304	283.621	288.792	292.446	292.058	290.083	288.323		318.539	302.067	305.1	312.628	315.096
286.41	282.24	287.709	291.327	291.799	289.604	288.94	285.49	281.337	286.302	289.606	289.384	287.642	286.411		300.527	301.876	307.14	308.895	305.983	305.932	306.158	296.675	294.636	297.946	300.524	302.035	299.724	299.54		285.626	281.926	287.327	290.981	294.635	290.431	288.722	287.729	283.6	288.835	292.621	292.51	289.78	288.499		319.354	301.275	306.807	315.112	316.208
286.303	282.491	287.514	290.989	291.321	289.703	288.68	285.912	282.302	287.128	290.655	290.466	288.468	287.404		301.476	302.362	307.382	309.188	305.821	305.618	306.229	297.356	295.126	297.986	301.07	303.108	299.71	300.103		285.539	282.231	287.195	290.809	294.296	290.483	288.675	287.347	282.587	288.23	292.063	292.004	289.232	287.969		323.576	302.92	308.322	316.943	317.635
285.339	281.751	286.976	290.526	291.304	289.399	288.326	285.023	281.418	286.145	289.681	289.43	287.721	286.496		301.347	302.73	308.263	309.452	305.895	305.41	306.629	297.406	295.114	298.302	300.268	302.81	300.435	300.735		285.512	282.356	287.416	291.05	294.077	291.201	289.041	287.644	282.753	288.508	292.188	292.453	289.681	288.353		327.383	305.82	311.474	320.852	320.978
286.232	282.619	287.649	291.734	291.163	289.32	288.831	285.201	281.59	286.307	289.566	289.062	287.845	286.6		302.207	303.949	309.494	310.798	307.371	306.585	307.879	298.081	295.994	298.911	300.779	303.215	300.779	301.13		286.025	282.344	287.582	291.17	294.386	290.658	288.662	287.562	283.391	288.757	292.448	292.362	290.152	288.451		331.815	306.335	314.191	324.194	324.273
285.354	281.593	286.98	290.632	290.932	288.867	288.279	284.84	280.97	286.292	289.523	289.266	287.181	286.338		302.044	303.651	310.03	310.713	307.032	307.042	308.169	297.711	295.916	299.261	300.934	303.382	300.362	301.064		286.356	282.263	287.556	291.353	294.509	291.021	288.792	287.185	283.052	288.649	292.748	292.434	290.159	288.244		334.176	308.782	315.115	327.028	326.252
285.792	282.282	287.642	291.242	291.298	290.048	288.726	285.128	281.568	286.247	289.34	289.512	287.833	286.712		302.298	304.308	311.035	312.085	307.85	308.199	309.519	298.877	296.755	299.873	301.634	304.373	301.434	301.87		285.612	282.119	287.276	290.666	294.155	290.668	288.657	287.289	283.465	288.961	292.716	292.859	290.259	289.155		335.092	310.087	314.51	327.569	329.229
285.996	282.465	287.515	291.773	291.768	289.734	288.319	284.745	281.287	286.327	289.795	289.312	287.757	286.407		303.575	305.231	311.444	313.184	308.399	309.186	311.141	299.305	297.588	300.794	302.671	305.309	302.496	302.912		286.238	282.608	287.853	291.043	294.034	290.9	289.202	287.523	283.297	288.869	292.423	292.486	290.19	288.67		335.463	310.758	314.104	328.37	325.656
285.383	281.918	287.25	291.319	291.261	289.694	288.927	284.942	281.129	286.242	289.623	289.283	287.804	286.662		302.984	306.299	312.1	314.843	308.399	309.888	313.757	300.086	298.348	300.959	303.22	305.39	302.839	303.336		286.151	282.554	287.305	291.231	294.184	290.597	289.109	287.321	283.384	288.608	292.264	292.553	289.936	288.912		336.177	311.116	314.935	328.043	326.894
284.89	281.574	286.437	290.626	290.351	289.034	288.406	285.342	281.684	286.483	290.089	289.768	288.299	286.836		303.422	308.03	313.619	316.905	309.934	311.358	315.645	300.227	299.052	301.821	304.241	306.231	303.884	304.443		285.839	282.383	287.408	291.159	294.257	290.798	289.39	286.984	283.106	288.259	292.346	291.929	289.665	288.39		331.439	312.379	313.201	326.376	325.761
284.842	282.321	287.199	291.157	291.06	289.072	288.409	285.032	281.798	286.718	289.625	289.567	287.818	286.919		304.366	310.007	315.675	319.335	311.921	312.775	317.193	300.728	299.789	302.574	304.372	306.637	305.007	304.346		285.878	282.473	287.431	291.2	294.372	290.749	289.329	287.318	283.57	288.921	292.198	292.018	290.013	288.758		328.061	313.315	312.213	323.723	326.427
285.251	281.757	287.4	291.244	291.173	289.726	288.348	285.457	281.603	286.346	289.776	289.471	287.502	286.526		305.799	311.049	317.352	321.329	313.463	314.455	318.329	301.582	300.999	303.555	306.055	307.79	306.096	305.287		285.377	282.203	287.325	290.905	294.238	290.506	289.145	286.43	282.543	288.255	291.561	290.94	288.849	288.047		324.702	313.6	312.089	321.416	326.64
285.797	282.109	287.658	291.688	291.192	290.051	288.444	284.937	281.565	286.578	289.736	289.699	287.927	286.357		306.875	312.874	319.168	323.266	314.633	317.056	319.238	302.879	302.807	304.859	307.757	309.363	307.054	306.104		285.088	281.954	286.941	290.068	293.568	290.003	288.586	287.059	282.683	288.575	291.933	291.366	289.379	288.207		322.088	314.184	311.485	322.807	327.219
285.688	282.131	287.722	291.448	291.438	290.067	288.767	285.705	281.667	286.786	289.945	289.863	287.685	287.257		307.568	313.045	319.476	323.031	316.585	317.535	318.369	304.365	305.348	306.738	309.981	311.661	309.111	307.476		285.272	282.468	287.111	290.755	293.984	289.892	288.667	286.284	283.048	288.834	291.56	291.382	289.397	288.298		322.115	314.073	312.507	326.534	328.479
285.389	281.957	287.61	291.713	291.379	289.9	288.433	285.321	281.905	286.864	290.225	289.915	288.33	287.451		309.525	313.311	320.852	323.355	318.709	319.087	318.343	306.827	308.392	309.504	312.628	314.496	310.846	309.055		285.56	282.556	287.183	290.846	294.171	289.73	288.881	287.186	283.082	288.931	291.811	291.252	289.456	288.476		325.021	315.647	314.277	329.383	330.905
285.614	281.844	287.563	291.393	291.228	290.121	290.766	285.599	282.312	286.94	290.491	289.982	288.149	286.882		309.767	312.493	320.545	323.248	319.409	319.261	318.344	308.938	310.662	312.097	314.537	316.745	312.02	310.48		286.234	283.227	288.074	292.137	295.029	290.868	289.474	286.64	283.8	288.952	292.082	291.355	289.348	288.766		325.107	315.845	315.076	328.335	333.822
285.393	282.176	287.374	291.351	291.241	289.926	295.613	285.467	282.384	287.258	290.513	290.042	288.335	287.478		310.413	311.852	320.326	324.041	319.651	319.326	317.424	309.617	311.307	313.718	315.407	318.285	312.35	311.086		285.363	282.34	287.252	290.596	294.135	289.996	288.476	286.999	283.682	289.291	292.302	291.818	290.079	288.475		325.309	317.716	318.531	329.233	337.053
285.666	281.996	287.447	291.31	290.972	289.976	297.705	285.92	282.062	286.883	290.675	290.416	288.5	286.767		309.613	310.587	319.28	322.451	319.194	318.964	315.525	311.397	312.615	315.596	317.328	319.706	313.548	312.536		284.612	281.645	286.905	290.151	293.832	289.613	288.489	286.613	283.372	288.825	291.728	291.352	289.508	288.527		326.152	317.757	319.625	330.39	340.438
285.023	281.792	286.912	290.864	290.806	291.26	292.387	286.054	282.946	287.82	290.99	290.618	288.856	287.765		308.095	308.109	317.398	318.723	316.593	317.246	311.821	311.389	313.178	316.918	319.107	320.179	313.646	311.893		285.536	282.915	288.113	291.481	294.628	290.296	289.019	286.44	283.074	288.712	291.795	291.439	289.131	288.236		324.767	319.68	320.932	333.208	341.665
285.431	281.763	287.309	291.12	290.824	298.032	290.549	285.793	282.198	287.15	290.813	290.288	288.278	287.114		306.943	306.913	316.406	317.426	314.791	317.111	309.707	312.396	312.728	316.409	319.1	320.015	313.551	312.205		285.772	282.765	287.976	291.138	294.739	290.123	289.05	286.747	283.006	288.404	291.302	290.824	288.928	288.232		327.732	317.267	322.9	335.369	341.656
285.212	281.597	287.256	290.676	290.61	300.445	289.647	285.932	282.42	287.42	290.828	290.263	288.548	287.379		307.306	306.781	316.087	316.862	314.138	315.831	309.888	313.212	312.089	316.94	320.11	319.182	313.327	312.831		285.676	282.476	287.627	291.365	294.478	289.828	288.23	286.683	283.29	288.82	291.655	291.658	289.604	288.646		329.708	314.59	325.364	336.11	341.444
284.854	281.598	287.494	291.211	290.466	294.895	289.298	286.135	282.451	287.845	291.081	290.568	288.679	287.441		304.834	306.154	313.244	314.683	313.211	312.953	309.226	311.516	310.923	316.846	318.83	317.065	312.183	311.85		285.404	282.559	288.032	291.367	294.051	289.8	288.691	286.808	283.713	289.271	292.02	291.948	289.551	288.761		327.231	315.92	327.377	338.656	340.993
285.113	281.708	287.295	290.932	290.597	293.111	288.923	285.02	281.359	286.298	289.846	289.234	287.536	286.096		303.895	304.651	311.928	313.462	312.02	312.738	308.244	310.821	308.299	316.352	317.287	313.65	310.551	310.231		286.228	282.443	288.034	291.458	294.66	290.594	288.622	286.784	283.142	288.41	292.212	291.405	289.487	288.418		329.28	316.654	328.473	340.586	338.695
285.217	281.644	286.969	290.868	290.479	292.318	288.387	285.469	281.799	286.603	289.976	289.474	288.021	286.694		303.705	304.103	310.407	313.288	311.559	313.237	308.678	309.945	307.008	315.606	316.99	312.662	310.348	309.22		285.855	281.693	287.586	291.18	294.168	292.443	287.844	286.51	283.074	288.592	302.532	291.679	289.377	288.418		331.718	318.414	330.685	342.09	339.856
285.175	281.628	286.599	290.81	290.588	291.486	288.488	285.341	281.39	287.023	289.837	289.785	287.977	286.841		303.769	302.856	309.442	313.423	310.371	313.341	309.131	308.445	304.924	312.591	313.839	310.014	308.457	306.715		285.575	282.504	287.534	291.168	294.269	310.298	288.186	286.254	282.947	288.97	320.413	300.736	289.364	288.33		332.672	320.65	332.477	338.93	338.284
284.953	281.373	287.141	290.809	290.254	290.448	287.933	285.099	280.867	286.091	289.721	289.169	287.527	286.21		304.145	302.943	309.138	313.691	310.853	313.426	310.74	309.166	304.711	311.485	313.81	309.836	309.004	306.863		290.703	282.694	288.118	291.467	294.425	321.132	288.698	286.233	282.867	288.577	318.929	315.826	290.249	292.608		329.05	320.073	333.212	339.141	335.815
284.675	281.305	286.338	290.741	290.347	290.636	288.019	285.843	281.922	287.09	290.393	289.988	287.79	286.941		304.279	302.405	308.041	314.243	310.773	314.433	311.261	308.263	302.885	309.66	313.152	309.036	308.401	306.431		307.914	282.586	288.422	292.576	296.608	310.898	293.152	286.367	282.66	288.796	301.815	313.241	296.779	306.114		332.777	318.05	333.751	337.198	335.088
284.975	281.387	287.155	291.256	290.597	289.878	288.189	285.462	281.952	286.567	289.767	289.61	287.91	286.624		304.324	302.612	309.268	313.786	310.675	315.826	313.54	308.377	303.457	308.505	313.572	308.582	308.729	307.207		319.048	284.175	288.301	299.045	307.263	298.764	313.067	286.468	282.927	288.687	296.392	299.052	302.461	311.837		334.147	319.222	333.134	335.613	331.912
284.864	281.478	286.864	291.077	290.612	289.867	288.262	285.232	281.543	286.743	289.708	289.392	287.72	286.547		304.561	301.371	309.468	313.623	309.807	316.424	313.914	308.134	303.755	308.575	313.038	308.998	309.445	307.421		310.923	288.955	293.493	306.174	315.105	295.088	326.356	287.2	283.296	289.513	296.178	297.721	298.901	302.311		331.359	323.246	335.796	336.335	334.456
285.379	281.9	287.103	291.074	290.688	289.592	288.49	285.095	281.377	286.325	289.758	289.056	287.48	286.338		305.459	301.305	310.552	314.838	310.128	318.846	316.028	307.845	303.664	307.549	312.408	308.14	309.229	306.989		296.308	289.568	301.445	302.294	307.215	293.247	306.22	288.435	282.425	288.626	295.174	295.594	293.972	294.835		324.651	324.412	337.882	332.942	333.745
285.625	282.281	287.453	291.572	290.874	290.22	288.455	285.307	281.566	286.694	289.777	289.511	287.518	286.586		304.95	301.434	310.661	316.024	309.805	319.347	316.448	306.886	302.926	307.149	311.623	306.97	308.16	306.562		292.53	286.753	301.311	297.377	298.595	293.116	302.841	298.816	282.918	289.031	294.579	295.226	294.016	293.6		318.025	322.828	334.915	330.914	329.788
284.794	281.575	286.862	290.755	290.153	289.556	288.158	285.392	281.756	286.43	289.781	289.504	287.62	286.736		306.37	300.361	312.554	316.441	310.79	322.172	318.843	307.793	303.368	307.244	311.738	307.533	308.681	307.324		291.75	285.337	295.253	297.666	298.29	293.368	304.076	303.72	284.177	289.702	294.221	294.333	292.994	292.784		319.494	323.511	334.917	330.466	329.878
284.999	281.261	286.835	290.654	290.548	289.802	288.213	285.587	282.016	287.047	290.469	289.989	288.603	287.358		306.443	299.096	312.539	317.165	310.779	322.548	318.681	308.371	304.07	307.945	312.776	307.893	309.623	307.07		289.248	283.943	292.028	295.088	295.974	291.498	300.592	293.559	295.129	295.815	293.122	292.637	291.995	291.515		317.931	323.582	334.411	332.768	329.454
285.257	281.444	287.212	290.962	290.579	289.746	288.284	285.087	281.513	285.949	289.645	288.915	287.534	286.4		305.6	298.734	313.673	317.689	312.283	322.658	318.549	309.098	304.863	308.441	312.283	308.599	309.755	307.491		288.699	284.123	291.948	294.258	295.316	291.289	298.159	293.047	307.499	304.741	293.674	293.319	292.203	290.812		318.298	325.242	335.745	330.605	329.335
284.807	281.233	286.584	290.603	290.433	289.369	287.99	285.382	281.624	286.468	289.847	289.117	287.993	286.284		305.927	298.145	314.006	318.089	313.457	323.203	319.218	310.132	305.816	310.011	313.762	309.407	309.985	308.496		287.947	283.898	290.812	293.383	295.394	291.015	295.837	291.631	297.49	300.254	292.688	292.413	290.767	289.723		319.749	326.06	332.646	333.474	331.46
285.147	281.326	287.043	290.649	290.605	289.268	287.883	285.519	281.758	286.629	290.09	289.551	287.76	286.856		306.068	297.971	314.826	317.403	314.625	322.986	318.367	310.159	306.634	309.977	314.398	310.064	310.703	308.975		287.445	282.976	290.127	293.095	295.186	291.133	293.821	290.28	291.617	294.485	292.639	292.502	290.387	289.146		320.959	323.403	331.032	335.089	332.056
284.663	280.623	286.589	290.272	289.834	288.819	287.673	285.035	281.541	285.793	289.486	289.037	287.555	286.36		305.239	297.867	314.184	317.605	315.403	321.82	318.164	310.465	306.624	310.98	315.188	310.241	310.942	308.867		286.699	282.636	289.136	292.574	294.836	290.656	291.208	289.958	290.525	292.73	292.685	292.601	290.648	289.559		320.478	323.528	331.019	338.155	334.025
284.657	281.213	286.842	290.953	290.82	289.557	287.923	285.065	281.444	286.274	289.848	289.367	287.589	286.425		304.807	296.957	313.197	316.792	315.508	321.145	317.857	310.637	305.632	311.637	315.792	309.819	310.786	308.605		286.364	282.622	288.897	292.303	294.668	290.312	290.687	287.789	288.378	291.267	291.99	291.454	289.588	288.603		319.681	324.559	333.681	338.885	335.594
285.083	281.126	286.597	290.465	290.18	289.09	287.916	285.205	281.072	286.118	289.521	289.022	287.139	286.284		304.682	296.955	313.927	316.043	316.02	321.289	318.89	309.871	305.852	311.95	316.375	310.379	311.436	308.269		286.927	283.281	289.23	292.696	295.165	291.3	290.435	287.56	287.157	291.146	292.351	292.047	290.101	288.526		319.309	324.531	333.136	338.901	335.642
284.833	280.939	286.517	290.179	290.384	289.074	287.774	285.208	281.444	286.31	289.693	289.288	287.777	286.266		304.918	296.308	314.054	315.314	315.534	320.582	317.827	309.154	305.525	311.096	317.133	310.315	311.888	309.192		286.426	283.035	288.848	292.344	295.026	290.712	289.518	286.59	286.277	290.65	292.102	291.753	289.86	288.36		321.228	327.427	333.519	342.827	338.822
285.162	280.894	286.773	290.559	290.443	289.618	288.245	285.307	281.548	286.542	289.968	289.279	287.994	286.533		304.218	296.297	314.35	316.223	315.99	321.815	318.663	309.291	305.386	310.979	318.288	309.653	311.634	309.644		286.013	283.047	288.011	291.643	294.638	290.3	289.22	286.882	285.633	290.307	291.975	291.805	290.593	288.423		317.651	326.463	330.183	344.156	340.126
284.447	280.699	286.473	290.152	290.163	289.269	287.999	285.865	281.869	286.714	290.438	289.702	287.97	286.727		303.488	295.269	312.994	315.541	314.936	320.4	318.128	309.093	304.309	309.641	318.425	308.49	311.365	309.119		285.602	282.415	287.957	291.904	294.662	290.384	289.027	287.106	284.808	289.307	291.865	291.987	290.121	288.867		319.869	325.963	327.974	349.189	340.133
284.824	280.886	286.579	290.399	290.669	289.528	288.058	285.183	281.453	286.453	289.718	289.092	287.623	286.503		303.016	295.726	311.831	316.351	315.718	318.705	318.574	309.681	304.333	308.858	317.899	307.981	311.047	308.237		285.45	282.64	287.545	291.717	294.183	290.193	289.034	286.872	284.15	289.366	292.143	291.913	290.115	288.559		319.59	325.242	328.892	352.989	341.887
284.308	280.696	286.303	290.846	290.492	289.1	288.023	284.938	281.261	286.134	289.962	289.081	287.549	286.274		302.615	295.308	312.062	315.275	314.709	318.476	319.309	309.215	303.931	308.832	318.285	308.277	311.214	307.987		285.68	282.634	287.456	292.012	294.687	290.363	288.77	287.055	284.106	289.31	292.6	292.34	290.845	289.126		320.174	323.821	328.398	356.246	339.274
284.772	280.755	286.393	290.11	290.209	288.963	287.965	284.742	280.87	286.018	289.735	288.904	287.389	286.104		302.53	295.665	312.131	314.867	314.733	318.381	319.607	309.505	304.414	309.075	317.317	307.107	311.559	308.601		285.653	282.291	287.347	291.767	294.394	290.324	288.7	286.534	282.43	288.369	291.693	291.651	289.74	288.466		322.274	324.115	329.994	358.474	343.107
284.078	280.442	285.967	290.094	289.623	288.853	287.579	285.276	281.815	286.477	289.615	289.121	287.684	286.566		301.642	295.359	311.561	313.958	313.683	318.134	319.99	310.013	304.724	308.168	317.36	305.781	311.721	308.067		285.4	282.073	287.315	292.172	294.252	290.673	289.499	286.788	282.684	288.311	292.252	291.709	290.013	288.617		323.221	321.967	324.868	356.629	344.472
284.85	281.358	286.91	290.526	290.468	289.472	288.391	285.498	281.668	286.558	290.409	288.901	287.994	286.552		301.548	295.778	311.718	314.117	313.579	319.041	321.346	309.499	306.289	307.776	316.744	305.808	312.616	308.936		286.15	282.734	287.843	292.325	294.894	290.904	289.51	285.842	282.327	288.5	291.538	291.344	289.728	288.438		325.183	323.086	325.888	356.312	344.905
284.844	281.301	286.873	290.678	290.157	289.563	288.302	285.396	281.744	285.763	289.466	289.151	287.435	286.748		302.284	295.73	312.384	314.214	313.154	320.094	322.676	309.619	305.851	306.917	314.908	305.332	312.872	308.776		285.765	282.326	286.919	291.626	294.396	290.527	288.968	286.342	282.424	288.581	292.212	291.312	289.453	288.369		328.962	325.078	326.612	353.162	345.003
285.127	281.467	286.992	290.752	290.529	289.557	288.673	284.778	280.902	285.811	289.578	288.706	287.308	286.104		301.947	296.587	312.686	315.122	313.001	320.473	322.962	310.746	306.766	306.848	314.502	305.135	313.673	309.127		285.711	282.245	287.689	292.224	294.397	290.802	289.052	286.479	282.696	289.126	292.69	291.968	290.434	289.04		330.084	326.184	326.59	356.638	344.484
284.515	280.578	286.309	290.398	290.302	288.895	287.672	285.104	281.798	286.286	290.08	289.263	287.882	286.788		301.741	296.274	312.479	315.805	312.14	321.567	323.247	310.842	307.845	306.598	314.729	305.46	314.321	309.673		286.343	282.406	287.53	292.173	294.745	290.491	289.271	286.356	282.783	288.532	292.516	291.452	289.224	288.33		333.012	324.47	328.597	357.938	343.827
284.447	280.663	286.506	290.635	290.035	289.117	288.072	285.593	281.366	286.108	289.513	289.167	287.958	286.807		302.146	296.39	312.261	316.907	312.83	322.86	324.565	310.919	307.432	306.932	314.985	305.078	313.767	309.811		286.644	282.981	288.249	292.606	294.602	291.066	289.491	286.923	282.976	288.733	292.671	291.493	289.441	288.657		337.438	323.337	329.553	356.029	342.721
284.824	281.461	286.628	290.767	290.509	289.557	288.512	285.212	281.214	285.818	289.438	288.817	287.532	286.437		301.72	295.777	311.184	317.283	312.982	323.757	324.906	310.758	307.967	306.812	315.472	305.2	312.981	309.162		285.947	282.612	287.705	291.912	294.063	290.633	288.783	286.814	283.127	288.346	292.524	291.995	289.555	288.753		338.37	324.467	332.498	356.066	338.909
284.958	280.95	286.118	290.278	290.236	289.197	287.688	285.048	281.33	286.136	289.301	289.061	287.625	286.456		302.954	296.639	309.739	318.074	314.163	325.86	324.469	309.924	307.358	306.839	316.03	304.746	312.025	309.341		286.329	282.209	287.625	292.031	294.224	291.042	288.812	286.581	282.914	288.551	292.032	291.267	289.067	288.575		340.789	319.821	332.184	355.328	339.298
284.688	280.521	286.203	290.346	289.807	288.913	287.856	284.916	280.854	285.709	289.3	288.381	287.05	286.029		302.944	295.842	309.66	319.44	314.926	327.243	322.648	309.043	306.72	307.977	316.865	305.457	311.133	309.902		285.717	281.746	287.325	292.057	293.755	290.728	288.522	286.885	282.888	288.818	292.091	291.704	289.534	288.25		338.889	317.845	333.217	355.159	339.524
284.446	280.307	285.665	289.877	289.751	288.62	287.121	285.372	281.698	286.045	289.957	288.936	287.656	286.411		303.312	295.73	309.931	321.324	316.414	328.314	322.816	308.477	305.295	308.037	317.085	305.423	309.493	309.197		286.133	281.577	287.695	291.237	293.519	290.651	288.743	286.228	282.008	287.921	290.961	290.758	288.588	287.853		340.105	316.765	336.675	349.332	338.781
284.623	280.417	286.057	290.22	290.103	289.372	287.982	285.297	281.579	286.123	289.605	288.577	286.72	286.082		303.067	295.324	309.275	321.495	316.738	328.517	320.013	307.698	304.531	308.62	318.388	305.422	307.843	307.884		286.234	282.272	288.213	291.489	294.563	290.553	289.186	286.617	282.663	287.924	291.951	291.05	288.93	287.78		342.437	314.345	336.907	345.635	339.649
284.327	280.032	285.8	290.064	289.47	288.649	287.114	285.444	281.535	286.507	290.438	289.4	287.784	286.76		302.888	295.652	310.314	323.148	318.63	328.58	317.345	308.233	304.509	309.945	319.344	305.745	307.999	308.227		285.727	281.753	288.005	291.377	293.733	290.072	288.361	287.572	283.848	289.673	292.868	292.412	290.241	288.843		342.44	316.328	339.718	337.378	337.734
284.616	280.547	286.133	290.496	290.258	289.075	287.576	284.984	281.349	286.435	289.446	288.961	287.13	286.337		303.043	295.958	311.205	324.671	319.881	328.326	316.372	307.43	304.481	310.552	320.795	306.251	307.77	308.216		286.447	282.291	288.412	291.035	294.255	290.326	288.63	287.218	283.462	288.899	292.094	291.443	289.339	288.222		343.456	315.597	341.49	329.967	336.871
284.226	280.931	286.323	290.559	290.648	289.272	287.408	284.815	281.22	286.192	290.125	288.932	287.584	286.345		302.564	296.104	311.704	324.017	320.708	328.412	316.309	307.675	304.128	311.307	321.419	306.625	307.806	307.23		285.938	281.73	287.854	290.306	293.659	289.815	288.222	286.713	282.71	288.597	291.261	291.465	288.429	287.57		343.467	313.337	342.086	325.184	337.66
284.041	280.145	286.25	290.093	290.003	288.992	287.331	285.386	281.865	286.699	290.538	289.406	287.565	286.906		301.539	296.356	312.445	324.521	320.662	327.46	316.332	307.042	303.03	311.549	321.063	304.664	307.117	306.864		286.575	281.911	288.423	290.969	294.242	290.279	288.88	286.286	282.793	288.435	291.531	291.268	289.018	287.771		340.003	312.288	343.305	322.778	334.038
284.988	281.225	286.709	290.848	290.376	289.899	288.222	284.792	281.395	286.329	289.722	289.158	287.381	286.401		302.06	297.008	314.32	324.601	321.559	326.659	316.857	307.433	303.215	312.16	322.045	304.997	308.083	306.482		286.812	282.421	288.764	291.275	294.419	290.503	288.923	286.745	283.469	288.293	291.721	291.117	288.887	288.003		336.676	311.941	346.984	322.036	332.254
284.462	280.543	286.246	290.708	290.295	289.27	287.384	284.968	281.209	286.163	289.872	289.067	287.654	286.261		301.359	296.207	313.372	324.417	321.819	323.62	316.246	307.975	303.311	311.97	321.541	304.95	308.913	306.842		286.046	282.175	288.369	290.352	294.068	290.029	288.555	287.166	283.322	288.771	292.022	291.135	289.095	287.958		336.957	314.816	350.069	322.237	331.938
284.169	280.621	286.655	290.234	290.136	288.926	287.232	285.047	280.765	285.861	289.763	289.144	287.326	286.322		300.88	296.147	313.305	323.27	321.825	322.784	316.743	306.82	303.554	310.859	322.212	305.138	310.77	307.838		285.526	281.941	288.269	290.487	293.928	289.873	288.747	286.168	282.227	288.061	290.789	290.485	287.771	286.754		333.335	315.045	350.976	323.515	331.717
285.029	281.205	286.823	291.094	290.617	289.678	288.103	284.989	281.278	286.161	289.886	288.695	287.284	286.305		300.177	296.382	314.015	322.263	320.764	320.751	316.501	307.208	302.877	310.671	322.431	305.264	311.798	308.265		286.035	282.574	288.55	290.355	293.898	289.528	288.99	286.845	283.289	288.893	291.832	291.303	289.224	288.135		330.6	316.565	352.342	324.69	331.409
284.667	280.926	286.52	290.653	290.292	289.392	288.218	285.659	282.017	287.012	290.068	289.324	288.499	286.798		299.599	296.698	314.371	321.718	320.379	318.814	317.066	306.886	302.719	309.341	321.339	305.353	312.944	308.227		284.766	281.395	287.979	290.147	293.361	288.945	288.056	287.434	283.261	289.248	291.816	291.421	289.541	288.213		327.742	318.36	355.939	325.684	331.286
284.587	281	286.441	290.889	290.508	289.05	288.028	285.227	281.411	286.071	289.857	288.908	287.443	286.659		299.779	297.033	314.044	322.34	320.036	318.027	318.333	306.87	301.53	307.412	320.46	304.772	312.909	308.134		285.395	282.069	288.397	290.432	293.56	289.477	288.323	286.609	282.825	289.08	291.203	291.573	289.217	288.125		326.897	317.85	354.161	328.45	330.426
284.849	281.333	286.818	290.801	290.526	289.506	288.398	285.919	281.843	286.841	290.275	289.418	288.169	287.198		299.832	297.025	314.034	323.021	319.377	317.821	318.953	307.852	302.131	307.322	320.902	305.479	313.83	309.024		285.641	282.236	288.298	289.866	293.781	289.059	288.445	287.288	283.039	288.984	291.64	291.497	289.454	288.391		328.732	318.868	353.358	325.49	331.771
284.627	281.014	286.37	290.877	290.193	288.723	287.81	284.602	280.874	285.533	289.41	288.421	286.828	286.176		299.176	296.768	313.486	322.345	319.837	317.153	318.952	307.552	300.398	306.465	319.306	304.525	312.927	308.459		286.108	282.623	288.541	291.085	294.282	290.048	289.112	286.554	282.731	288.502	291.031	291.16	289.097	288.208		328.99	321.536	350.27	328.769	332.644
284.616	280.795	286.736	290.771	290.736	288.915	288.135	284.686	280.826	285.547	289.12	288.564	287.042	286.353		299.688	296.596	312.954	323.388	320.245	317.979	319.36	307.504	299.913	306.81	320.496	305.556	312.629	309.4		285.432	282.251	287.8	290.447	293.913	289.457	288.889	287.685	283.25	289.15	291.955	291.672	289.458	288.83		329.642	322.102	340.956	325.263	333.887
284.413	280.785	286.634	290.543	290.395	288.799	287.861	284.876	281.056	285.702	289.942	288.851	287.608	286.313		298.582	296.164	312.445	323.486	321.102	318.899	319.812	307.393	299.995	307.323	320.477	305.984	312.578	310.047		286.114	282.778	288.057	291.006	294.211	290.028	289.044	287.296	283.378	288.839	292.025	291.33	289.824	288.917		328.87	321.621	337.104	322.206	332.04
284.716	281.062	286.25	290.468	290.46	289.162	287.851	284.793	280.771	285.711	289.305	288.22	286.723	286.088		299.296	296.669	313.288	324.651	322.141	320.514	319.536	307.639	299.035	305.867	320.26	306.005	311.412	310.096		285.734	282.447	287.579	290.37	293.659	289.289	288.561	287.43	283.155	288.417	292.034	291.469	289.747	288.768		326.692	324.035	335.372	323.326	335.052
285.261	281.125	286.944	291.03	290.709	289.31	288.038	285.713	281.534	286.393	290.218	289.058	287.856	286.609		299.252	297.289	313.042	324.289	320.592	320.44	319.04	308.541	299.753	306.872	320.141	306.261	311.086	311.085		284.952	282.183	287.45	290.201	293.796	289.085	289.079	285.915	282.159	286.927	290.536	290.719	288.769	288.132		319.904	321.544	329.311	324.076	333.757
284.223	280.465	285.928	290.065	289.964	288.564	287.17	285.06	281.298	286.025	289.844	288.677	287.467	286.356		297.998	296.6	311.784	323.957	318.872	319.971	317.873	306.92	298.552	305.967	319.013	305.604	310.084	310.399		285.462	282.167	287.608	290.423	293.784	289.75	289.118	286.288	282.736	288	291.504	295.182	289.522	288.561		319.739	322.356	328.362	323.992	334.628
284.35	280.306	286.257	290.303	289.969	288.93	287.934	284.809	280.804	285.935	289.365	288.613	287.234	286.305		298.227	297.06	310.997	325.83	317.654	322.397	319.036	307.265	297.927	306.339	317.901	305.766	310.265	311.465		285.643	282.541	287.621	290.965	294.254	289.436	289.031	286.724	283.111	288.677	292.107	307.832	289.763	289.166		322.574	321.89	326.268	322.18	336.833
284.051	280.692	286.079	290.201	289.688	288.699	287.355	285.385	281.378	286.163	290.229	289.424	287.803	286.889		298.068	295.893	309.76	326.036	316.615	323.61	319.872	307.256	298.056	306.741	317.708	305.802	310.077	311.875		285.028	281.841	287.055	290.23	293.15	288.982	288.248	285.863	282.487	288.141	290.986	307.584	289.368	288.533		319.836	321.488	328.177	321.841	337.322
284.18	280.568	285.964	290.001	289.943	288.838	287.741	285.035	280.664	285.912	289.336	288.605	287.485	286.344		297.417	294.881	307.613	325.559	315.186	324.93	319.259	307.858	297.632	308.353	317.391	306.35	309.832	312.636		285.089	281.773	286.899	290.358	294.065	289.283	288.657	286.553	282.614	288.605	291.571	299.31	294.523	289.428		315.223	320.078	325.613	322.586	338.666
284.86	280.668	286.65	290.497	290.671	289.792	288.119	285.045	280.744	285.903	289.438	288.79	287.494	286.507		297.829	295.318	309.345	325.818	315.327	327.658	319.727	308.058	297.56	308.295	317.272	306.505	310.712	313.14		284.472	281.555	286.634	290.329	293.744	288.848	287.986	285.489	281.701	287.404	290.294	297.928	304.048	287.96		313.996	318.696	324.314	324.164	337.815
284.338	279.903	286	290.39	289.608	288.981	287.633	285.088	281.001	286.316	289.792	289.329	287.697	287.019		297.21	294.108	308.968	324.219	313.551	327.802	318.327	307.237	296.217	306.458	317.726	306.288	310.589	314.092		285.112	282.31	287.464	290.649	294.415	289.814	288.835	286.07	282.071	287.654	291.018	298.242	303.971	288.427		315.154	315.87	326.976	324.549	338.56
284.736	280.674	286.358	290.237	289.923	289.396	287.978	284.681	280.681	285.644	289.481	288.423	287.279	286.551		296.279	292.7	309.146	324.633	312.588	327.089	318.049	307.308	296.451	306.074	317.106	305.561	310.03	314.232		285.11	281.645	287.126	290.845	293.637	289.114	288.586	286.751	282.285	288.58	291.252	296.774	298.495	288.879		314.406	314.574	326.881	325.683	340.357
284.286	280.717	286.342	290.675	290.111	289.363	287.582	285.229	281.583	286.216	289.878	289.257	287.501	286.69		296.613	293.031	309.401	324.765	312.834	325.964	316.982	306.974	296.602	306.629	316.705	305.918	310.436	314.884		285.065	281.8	287.638	290.832	293.939	289.211	288.122	286.328	282.238	288.144	290.764	294.366	297.565	287.99		312.652	314.605	330.29	326.454	336.972
283.893	279.982	285.683	289.945	289.318	288.252	287.212	284.46	280.664	285.355	289.054	288.518	287.067	286.435		295.781	292.426	308.456	322.928	312.177	325.505	316.533	305.134	295.563	306.317	315.787	305.792	310.924	315.483		285.484	282.227	287.762	291.044	293.95	289.45	288.46	285.861	282.31	288.233	290.661	292.647	297.211	288.042		313.321	315.74	331.729	326.953	337.586
284.281	280.798	286.324	290.721	290.193	289.32	290.517	285.243	281.089	286.066	289.708	288.892	287.408	286.402		295.08	291.304	308.85	322.22	311.842	325.548	316.711	305.067	296.294	306.864	317.188	306.379	311.598	315.115		285.108	282.266	288.083	294.968	294.008	288.999	288.724	285.61	281.465	288.137	290.64	292.137	295.013	287.694		312.152	316.123	332.557	327.375	335.838
284.082	280.201	286.07	290.533	289.587	289.359	297.517	284.959	280.941	285.828	289.718	288.798	287.351	286.497		294.722	291.29	309.183	319.371	312.864	326.868	317.604	304.693	295.21	305.938	318.017	306.029	311.746	314.043		284.658	281.721	287.382	314.004	293.706	288.945	287.741	286.949	283.039	289.041	291.909	292.697	295.184	289.046		313.255	316.677	331.712	324.49	336.739
283.791	280.568	285.916	289.525	289.816	288.981	299.517	284.946	281.106	286.337	289.91	289.128	287.401	286.445		295.018	291.421	310.571	319.116	313.812	328.409	319.164	305.106	295.745	306.783	317.892	306.208	312.007	313.112		288.013	281.906	287.959	332.572	294.193	289.526	287.963	285.841	282.271	288.699	290.981	291.6	292.407	287.678		311.65	313.777	334.715	324.169	334.535
284.362	280.622	286.406	290.301	289.845	289.544	298.095	285.233	281.361	286.789	289.868	288.964	287.726	287.056		295.286	290.872	311.782	318.898	314.219	328.869	320.059	304.253	295.148	306.3	316.581	306.125	311.671	312.727		304.363	281.605	287.858	327.882	293.815	288.803	287.623	286.334	282.372	288.377	290.87	291.588	291.125	288.01		314.968	313.352	334.158	322.619	335.373
283.899	280.551	286.09	289.957	289.959	289.413	297.225	284.787	281.039	285.925	289.578	288.722	287.161	286.372		294.824	291.007	311.303	318.894	314.83	329.502	320.259	303.376	294.722	305.148	316.272	305.754	312.381	312.762		317.095	283.054	288.592	310.392	294.548	291.358	288.278	286.906	282.642	288.185	291.181	292.245	291.009	288.227		317.084	314.282	335.903	320.74	338.134
284.165	280.92	286.518	290.366	290.307	289.766	297.146	284.663	280.317	285.68	289.163	288.763	287.075	286.442		295.085	290.747	311.184	319.401	315.976	329.892	320.872	303.397	294.841	305.852	315.908	305.688	312.736	313.002		306.503	288.215	295.465	302.311	294.45	306.06	288.001	286.126	282.436	288.013	291.112	291.865	290.578	287.878		316.326	313.339	339.082	318.958	340.255
283.956	280.302	285.719	289.978	289.632	289.477	295.086	284.793	280.977	285.544	289.388	288.529	287.081	286.509		294.872	290.322	310.26	318.336	316.839	329.934	319.438	302.921	294.812	304.842	315.862	306	311.793	312.969		296.575	292.551	307.441	300.219	297.46	329.39	289.179	286.149	281.796	288.306	290.536	291.213	290.22	287.547		312.055	312.649	336.406	319.398	339.37
284.655	280.79	286.263	290.5	290.464	289.84	293.564	284.419	280.405	285.416	289.5	288.379	286.782	286.058		294.787	289.908	308.637	317.569	317.452	330.052	320.131	303.187	295.473	304.579	314.378	305.858	311.699	313.012		294.332	290.431	306.308	298.545	306.481	320.448	299.815	286.419	282.356	293.787	291.126	292.082	290.331	288.037		308.821	310.744	333.004	319.481	340.646
284.499	281.108	286.433	290.203	290.514	289.561	292.104	285.402	281.366	286.04	290.229	289.179	287.768	286.895		295.079	290.381	308.588	317.116	317.465	331.073	321.138	302.783	294.744	304.639	313.771	305.291	311.918	312.978		293.125	287.068	297.311	297.141	306.852	306.505	313.973	286.5	282.084	311.473	290.715	291.609	289.994	287.808		308.617	310.885	328.458	320.342	343.41
284.159	280.654	285.827	290.096	290.342	289.217	290.683	285.204	281.108	286.35	289.818	289.374	287.64	286.705		294.94	290.394	308.898	317.163	317.912	331.49	321.345	301.986	295.24	304.587	313.337	305.041	312.211	313.203		291.188	286.757	292.777	295.355	300.365	304.594	301.672	285.735	282.29	315.742	292.966	291.96	290.005	287.761		308.112	311.698	324.663	320.168	340.36
284.622	281.009	286.583	290.69	290.724	290.071	290.127	285.31	280.895	286.018	289.499	288.808	287.661	286.702		295.498	291.378	310.145	319.72	318.762	331.82	322.098	302.007	295.397	304.488	311.686	304.562	312.409	313.591		290.119	286.675	293.015	296.161	299.025	303.012	294.618	285.967	282.209	303.655	308.169	291.76	289.981	287.876		308.419	312.599	321.285	321.306	338.689
283.229	279.543	285.188	289.118	289.32	288.588	288.151	289.509	281.092	285.655	289.241	288.567	287.234	285.922		294.052	289.866	309.738	317.377	317.479	330.673	321.12	302.282	295.674	303.746	310.746	303.797	312.293	313.769		287.991	285.365	290.982	294.766	297.672	300.297	292.95	287.99	282.678	298.357	322.91	292.387	290.299	288.435		309.469	311.465	323.605	322.934	337.831
284.286	280.464	286.301	290.348	290.404	289.285	288.755	298.505	281.192	285.611	289.086	288.432	287.359	286.584		294.324	289.855	309.488	316.942	317.371	330.625	321.455	304.391	295.62	303.248	309.842	302.909	311.31	314.38		287.513	284.25	290.411	293.882	297.436	296.911	292.686	299.536	282.886	296.699	309.104	291.569	289.702	289.257		310.5	307.724	324.664	324.216	339.1
283.983	280.212	286.124	290.275	290.085	289.456	288.225	297.099	281.065	285.928	289.251	288.393	287.277	286.522		294.782	290.284	310.899	317.036	317.501	330.914	322.647	304.211	296.248	303.62	309.654	302.493	310.791	314.705		287.519	283.44	290.361	293.649	297.372	294.495	291.965	311.393	282.948	295.514	300.905	291.897	290.048	296.106		310.758	305.327	322.927	324.118	338.143
284.192	280.533	286.452	290.383	290.612	289.923	288.405	292.212	282.887	286.325	289.821	289.045	287.899	287.08		294.763	290.23	311.604	316.721	317.097	330.344	323.057	303.365	296.105	303.57	308.766	301.15	309.107	314.496		287.305	283.216	290.3	293.467	296.968	292.713	291.449	298.056	282.451	293.566	298.075	291.092	289.401	301.651		312.465	302.779	323.1	324.731	337.534
283.792	279.95	286.371	290.024	289.541	288.869	287.724	291.781	291.654	285.979	288.973	288.444	287.414	286.308		294.933	290.04	311.791	316.172	316.731	330.716	323.18	303.038	297.888	303.239	308.613	300.432	309.254	313.995		286.189	282.735	289.149	292.926	295.773	291.828	290.546	292.165	283.058	292.182	297.384	291.315	289.966	299.322		311.276	304.141	323.844	327.685	337.556
284.343	280.562	286.717	290.396	290.9	289.764	288.509	290.083	303.859	286.183	289.376	288.531	287.4	286.57		294.113	288.33	310.317	314.538	315.435	329.135	322.672	303.695	300.654	303.583	308.313	300.938	308.769	313.731		286.631	282.45	289.383	293.337	295.26	290.85	289.922	290.347	285.185	291.351	296.189	291.359	289.361	294.722		312.66	305.13	324.524	329.294	340.879
284.115	280.483	286.174	290.188	290.57	289.283	288.222	289.649	300.141	285.994	288.964	288.407	286.85	286.113		294.947	289.004	311.168	315.917	316.319	329.386	324.074	303.846	299.737	303.147	308.115	300.713	308.191	313.978		285.667	282.121	288.483	292.049	294.61	290.133	288.988	289.541	292.039	291.057	295.926	291.434	290.061	294.248		313.245	306.989	324.503	330.15	336.416
284.95	281.182	286.726	290.753	290.475	289.558	289.108	288.789	295.16	286.423	289.738	289.087	287.692	286.65		295.194	288.277	311.144	316.327	315.98	329.54	324.908	303.406	298.704	303.398	308.06	301.001	307.95	314.153		285.575	281.726	287.978	292.329	294.451	290.143	288.787	288.656	293.637	290.057	294.632	291.25	290.407	293.624		313.995	306.845	325.254	328.917	335.413
284.248	280.658	286.091	289.854	289.795	289.168	288.437	286.362	293.585	285.643	288.916	288.49	286.984	286.427		295.206	288.413	310.378	316.384	314.848	328.484	325.713	302.614	298.702	302.488	308.136	301.496	306.641	313.348		286.053	282.479	288.717	292.721	294.331	290.469	289.332	288.035	290.69	289.836	293.967	291.378	290.389	292.701		313.898	306.69	328.016	329.867	330.046
284.367	280.397	286.424	290.3	290.108	289.648	288.507	287.057	293.394	286.347	289.828	289.043	287.824	286.731		294.888	288.117	310.147	316.082	315.669	328.246	325.528	303.252	298.096	302.38	307.832	301.003	307.011	311.854		285.369	281.712	287.99	291.822	293.784	289.331	288.065	286.9	288.7	288.57	292.11	290.656	289.168	290.709		314.612	307.47	331.345	331.561	330.953
284.36	280.423	286.39	290.131	289.701	289.236	288.666	285.778	289.897	286.057	289.129	288.492	287.21	286.664		295.136	288.978	310.306	315.08	315.032	328.569	325.146	303.473	297.665	302.681	307.521	301.731	306.255	312.222		285.715	281.936	287.999	291.996	294.033	289.629	288.727	286.77	288.216	288.717	291.739	290.884	289.749	290.246		316.759	307.549	333.005	330.693	333.074
283.998	280.048	286.116	289.734	289.866	288.815	288.578	284.713	287.054	285.79	288.915	288.329	287.083	286.196		295.178	288.718	310.475	315.29	314.031	329.882	325.136	304.136	297.318	303.213	307.515	301.622	306.829	312.488		285.832	282.29	288.246	291.9	294.25	289.797	288.686	286.059	286.507	288.164	291.295	290.767	289.276	289.005		321.488	309.387	335.981	330.607	335.478
284.351	280.528	286.277	290.235	290.288	289.33	288.69	285.595	285.686	286.71	289.375	289.003	287.673	286.949		295.471	288.765	311.049	315.776	314.72	330.744	324.24	305.041	297.253	303.382	306.049	301.713	306.611	311.587		285.308	281.952	288.143	291.504	294.245	289.622	288.206	286.53	286.173	288.701	291.695	291.118	289.715	288.859		320.208	310.67	338.979	330.454	337.208
283.892	280.323	285.733	289.964	289.876	289.342	288.489	285.388	283.981	287.832	289.464	288.636	287.526	286.3		295.861	288.793	311	315.192	315.006	331.356	323.978	306.86	297.349	303.559	306.48	302.696	305.767	312.133		285.413	281.928	288.092	291.653	294.207	289.507	288.339	286.168	285.232	288.327	291.172	291.072	289.415	287.949		321.367	311.617	339.696	334.812	336.51
284.459	280.621	286.603	290.332	290.614	289.896	288.62	285.085	282.303	294.294	288.895	288.28	287.558	286.203		295.557	288.283	310.853	314.632	314.814	330.834	323.11	308.227	297.344	304.956	306.354	302.297	305.19	311.576		286.015	282.672	288.653	292.235	294.779	290.19	289.054	286.746	284.581	288.615	291.466	291.541	289.595	288.246		325.106	313.896	340.758	335.555	338.05
284.715	281.027	286.631	290.717	290.705	289.764	288.653	285.264	281.779	303.597	289.228	289.068	288.774	286.842		295.588	288.489	310.546	314.007	316.014	330.382	323.217	308.942	298.02	306.358	306.292	302.432	304.864	311.467		285.536	282.262	288.24	291.763	293.603	289.544	288.582	286.217	284.181	289.07	291.293	291.54	289.462	288.137		324.178	315.037	342.38	330.402	336.294
284.032	280.298	285.872	289.936	289.923	289.149	288.051	285.282	281.646	303.356	289.156	288.44	295.151	286.109		294.511	288.187	310.141	313.133	314.944	329.743	322.315	311.068	298.576	307.37	306.217	302.53	306.51	311.589		285.874	282.296	288.367	291.247	293.581	289.684	288.598	285.767	283.405	288.404	291.361	290.895	288.793	287.792		327.145	314.066	346.228	328.451	335.723
283.62	280.337	285.999	290.06	290.227	289.44	288.301	285.066	281.127	299.622	288.953	288.041	301.953	286.28		294.037	287.821	310.252	312.816	315.8	329.655	323.355	313.24	299.758	307.235	306.905	302.97	307.681	311.259		285.332	281.872	288.416	291.473	293.508	289.425	288.768	286.225	283.638	288.956	291.658	291.348	289.415	288.262		329.852	313.212	347.532	330.243	337.811
283.836	279.801	285.695	289.802	289.799	288.807	287.996	285.066	281.114	297.894	289.386	288.622	297.821	286.176		294.153	287.909	309.969	313.003	317.042	330.476	324.304	315.049	300.156	306.129	307.468	303.93	306.826	310.667		285.919	282.415	288.474	291.698	294.182	290.17	289.066	287.019	284.553	289.29	292.587	292.492	290.243	288.886		331.623	313.461	345.177	330.523	342.269
284.135	280.427	285.948	289.712	290.299	289.271	288.244	285.708	281.478	296.344	289.318	288.859	296.813	286.506		294.133	287.977	308.877	312.973	317.152	331.273	325.02	314.774	300.249	305.487	306.375	303.511	305.797	308.615		285.701	281.947	287.988	291.142	294.261	289.969	288.894	286.297	283.5	288.547	291.611	291.677	289.701	288.626		332.853	314.367	342.64	327.474	346.86
284.6	280.451	286.197	290.493	290.347	289.696	288.055	285.029	280.67	292.536	288.664	288.489	295.475	285.852		293.518	287.769	307.473	312.754	317.674	331.369	325.596	315.421	301.278	304.456	307.361	303.739	306.789	307.394		285.929	282.269	288.15	291.242	294.334	290.222	288.859	285.61	282.615	287.904	291.003	291.023	288.918	287.724		333.895	315.892	340.398	328.301	350.798
283.955	280.32	286.362	290.149	289.899	289.306	288.304	285.349	281.434	289.984	288.87	288.541	295.429	286.085		293.522	287.551	307.146	312.747	318.458	332.305	327.147	315.935	300.382	304.025	306.884	303.433	306.993	307.124		285.556	281.775	287.879	291.13	293.992	289.334	288.595	285.534	282.365	287.907	290.665	290.618	288.896	287.659		336.256	318.245	339.638	332.047	352.894
283.686	279.876	286.417	290.161	289.954	289.073	288.091	284.891	280.293	288.233	288.276	288.097	291.829	284.98		294.228	288.424	307.122	312.522	318.737	333.987	328.048	316.438	301.205	304.829	307.187	304.019	307.397	306.735		285.983	281.974	287.669	291.099	294.518	290.113	288.85	286.253	283.028	288.496	291.932	290.809	289.297	288.502		339.062	318.22	334.158	331.95	350.497
284.584	280.257	286.436	290.171	290.111	289.64	288.596	285.406	281.569	288.281	289.311	289.439	291.479	286.556		293.954	288.44	307.204	312.246	318.604	335.081	329.101	315.615	301.377	305.178	306.521	304.376	307.046	307.006		286.079	281.921	287.351	291.043	294.317	289.887	288.973	286.22	282.855	288.774	291.747	290.885	289.057	288.256		343.114	318.888	331.173	331.338	356.132
283.658	280.051	286.508	289.536	289.87	289.352	288.45	285.501	281.92	287.803	289.923	289.246	290.53	286.566		294.227	288.947	307.889	312.318	319.297	336.477	328.819	317.031	302.603	305.563	306.75	304.808	307.58	307.149		286.633	282.909	288.188	291.717	295.379	290.747	289.648	285.644	282.591	288.382	291.816	290.338	288.946	288.274		341.542	320.345	331.649	330.735	357.353
284.263	280.235	290.56	290.021	290.223	289.558	288.353	285.2	281.135	286.766	288.718	288.415	288.44	286.174		293.355	287.654	308.733	311.775	318.833	336.189	327.176	318.293	304.135	307.504	307.104	306.519	308.928	308.984		286.41	282.515	288.354	291.318	295.318	291.073	290.235	285.865	282.515	288.268	292.034	290.558	288.784	288.002		337.873	320.492	332.196	329.138	358.82
283.981	280.199	300.237	289.918	289.933	289.505	288.057	285.736	281.691	287.509	289.577	289.208	288.479	286.455		293.39	287.755	311.155	311.397	319.075	337.232	326.55	318.372	305.372	308.309	307.088	306.811	309.518	309.29		286.528	282.477	287.991	291.079	295.244	290.813	289.998	286.016	282.746	288.239	292.225	290.622	288.895	287.878		336.313	320.492	332.196	329.138	358.82
284.059	280.377	297.602	289.984	290.193	289.266	287.771	285.474	281.409	286.542	288.961	288.616	287.624	286.121		293.151	287.856	311.112	312.036	319.11	337.775	326.952	317.751	305.597	308.181	306.867	306.22	309.207	309.413		285.859	282.299	287.443	290.783	294.844	290.041	289.402	285.553	281.88	287.787	291.322	289.886	288.217	287.308		335.452	320.708	330.723	326.071	362.412
284.488	280.491	295.937	290.071	290.475	289.797	288.551	284.537	280.696	286.125	288.781	288.331	287.133	285.828		293.482	287.857	311.288	311.326	319.168	336.909	326.949	319.759	307.737	309.706	307.144	306.587	310.448	310.754		286.073	282.372	287.717	290.8	295.184	290.766	289.588	286.374	282.963	288.824	292.326	290.89	289.359	288.506		335.674	313.896	340.758	335.555	338.05
284.077	280.379	294.502	290.119	290.119	289.578	288.506	285.615	281.721	286.909	289.601	289.015	287.839	286.286		293.277	288.3	312.355	312.064	319.599	338.159	327.956	320.144	307.864	307.864	305.517	306.021	309.38	309.639		286.706	282.901	288.253	291.079	295.361	290.646	289.731	286.359	282.673	287.982	291.83	290.265	288.742	287.76		330.161	315.892	340.398	328.301	350.798
284.368	280.418	293.521	289.953	290.046	289.168	288.354	285.321	281.424	286.618	289.132	288.614	287.36	286.387		293.147	288.337	312.963	312.798	319.683	337.319	327.199	321.413	309.371	309.435	306.533	307.04	310.379	311.243		285.206	281.971	287.083	290.406	294.293	290.292	289.12	286.088	282.817	288.953	292.782	290.961	289.763	288.846		323.526	325.586	326.283	318.607	356
284.51	280.465	291.878	290.063	290.197	289.549	288.317	285.839	281.828	286.43	289.205	288.956	287.122	286.22		293.056	288.195	312.975	311.429	319.542	333.825	325.372	321.855	310.93	310.776	306.15	307.408	311.73	311.103		286.062	282.896	287.639	290.785	294.742	290.865	289.269	285.894	282.61	288.361	292.223	290.652	288.923	288.153		320.695	325.692	326.633	315.042	353.199
283.808	279.896	289.156	289.813	290.128	289.308	288.172	286.129	281.464	286.015	289.322	288.954	287.825	286.642		292.091	287.425	313.418	311.084	319.917	333.002	324.328	323.485	312.899	311.988	306.23	308.557	313.173	311.275		285.859	282.323	287.297	290.623	293.881	290.803	289.102	286.011	282.108	287.545	291.315	290.274	288.591	287.346		318.748	325.933	324.459	313.641	346.85
284.002	280.063	288.03	289.968	290.337	289.212	288.451	285.56	281.653	286.339	288.931	289.031	287.38	286.617		292.61	288.706	314.94	311.783	320.547	331.962	323.108	324.19	314.305	314.013	305.772	308.758	314.094	311.399		285.458	282.468	287.345	290.229	294.501	290.289	288.67	286.289	283.133	288.103	292.326	291.373	289.341	288.091		316.903	324.675	320.172	313.332	346.303
284.217	280.372	287.542	290.064	290.415	289.302	288.462	285.488	281.659	286.33	289.06	289.113	287.725	286.463		292.588	288.632	315.581	310.834	319.493	331.722	322.468	324.779	315.438	316.13	306.225	309.676	315.319	312.107		285.548	282.203	286.707	290.104	293.773	290.67	288.807	286.393	282.748	288.128	292.023	291.279	289.272	288.097		316.714	324.98	318.586	314.393	338.059
284.128	280.408	287.18	289.973	290.026	289.475	287.974	285.381	281.561	286.252	289.03	288.517	287.006	286.211		291.958	287.799	316.284	309.847	319.122	330.249	321.329	324.604	316.121	317.396	305.912	309.929	316.253	312.454		285.028	282.3	286.752	289.818	293.566	289.947	288.108	286.311	282.924	288.301	291.838	290.963	289.538	288.295		314.044	320.492	332.196	329.138	358.82
284.31	280.161	287.08	290.201	290.42	289.568	288.128	285.763	282.061	286.517	289.483	289.101	287.904	286.486		292.023	288.362	319.231	310.224	319.814	331.113	322.087	322.365	316.199	317.855	306.202	310.093	317.468	312.801		285.112	282.764	287.466	290.376	293.992	290.644	288.591	285.891	282.883	287.889	291.282	290.354	289.016	287.912		309.291	327.055	319.217	310.061	334.256
283.55	279.784	285.978	289.522	289.66	288.827	287.511	285.105	281.433	286.407	289.095	289.19	287.63	286.372		291.954	287.49	321.212	309.633	319.023	330.992	321.614	321.429	316.825	318.836	306.45	310.551	318.203	312.959		285.466	282.629	287.153	290.21	293.704	290.298	288.91	286.516	282.803	287.96	291.795	290.294	289.205	288.08		309.046	327.676	316.429	308.012	329.422
283.94	280.303	286.818	289.868	289.712	289.376	287.815	285.259	281.61	286.826	288.789	288.93	287.249	286.679		291.965	287.707	323.996	310.37	316.735	331.39	322.253	320.96	316.556	319.632	306.345	310.383	318.006	312.811		285.521	283.092	287.798	291.302	294.341	291.418	289.351	287.079	283.152	288.88	291.934	290.746	289.516	288.445		306.384	323.463	315.948	307.384	325.881
284.635	281.007	287.387	290.103	290.56	289.763	288.533	285.631	282.129	287.305	289.554	289.741	288.183	287.793		291.947	287.899	324.86	309.794	314.778	332.105	322.648	319.933	316.968	320.071	306.696	310.632	317.933	312.122		283.926	281.584	285.971	289.656	293.232	289.905	287.434	292.398	281.904	287.315	291.051	289.746	288.577	287.67		305.059	318.578	314.019	307.798	320.56
283.706	280.424	286.915	290.087	289.976	289.061	287.572	285.274	281.554	287.067	289.07	288.865	287.942	290.532		291.612	287.356	326.789	309.837	315.238	332.421	323.052	320.61	317.329	320.331	307.387	311.643	318.909	312.842		284.738	282.323	286.657	289.871	292.753	290.015	288.025	302.025	282.595	288.004	291.949	290.459	289.607	288.193		302.85	318.578	314.019	307.798	320.56
283.459	280.075	286.734	289.322	289.546	289.163	287.318	285.396	282.001	287.276	289.282	289.252	287.767	293.538		292.322	287.976	328.212	310.976	314.871	333.956	323.799	320.114	317.175	321.433	308.671	312.81	319.963	313.362		284.766	281.645	286.383	290.039	292.405	290.117	287.582	298.312	282.854	287.962	291.385	290.287	289.466	288.152		299.466	316.08	310.766	302.962	315.578
284.009	280.469	286.67	289.765	290.089	289.494	287.839	285.084	281.273	286.416	288.641	289.059	287.93	294.343		292.476	288.074	327.968	311.142	313.634	334.071	325.243	320.165	316.311	320.971	307.292	312.271	319.832	312.981		291.984	284.648	290.215	302.363	295.206	291.6	290.117	291.296	282.885	289.326	291.745	290.513	289.044	288.142		300.095	312.731	307.699	303.696	310.955
284.217	280.719	287.426	290.497	290.26	289.978	288.093	285.248	281.775	286.982	289.32	289.038	288.051	294.524		292.526	288.268	328.483	311.525	314.084	335.011	326.841	320.914	315.115	320.043	307.284	313.056	319.698	312.641		303.3	284.211	290.968	324.271	303.381	295.143	296.819	290.251	283.176	293.88	292.537	291.435	290.048	289.078		303.245	310.315	303.834	307.248	310.235
283.964	280.488	287.014	290.022	289.906	289.822	288.297	285.235	281.456	286.41	288.711	288.925	287.383	294.004		292.049	287.371	327.593	309.813	313.882	334.572	326.449	321.35	314.731	321.092	307.466	313.968	320.401	312.862		305.863	284.15	290.378	325.112	298.597	293.281	299.125	288.833	282.634	298.799	291.342	290.126	289.378	288.043		300.728	308.544	303.31	306.678	309.315
283.888	280.76	287.006	290.219	290.006	289.501	288.247	286.094	281.956	287.215	289.181	289.673	288.015	292.413		291.754	287.35	327.681	310.386	314.472	335.612	327.729	321.405	315.215	321.464	307.937	314.495	321.102	312.933		297.722	283.14	288.833	313.694	294.86	291.691	295.738	288.745	282.381	302.284	291.006	289.972	294.211	288.176		298.609	305.849	302.248	304.087	307.142
283.946	280.183	286.554	290.165	290.106	289.512	288.113	286.469	282.168	287.85	289.626	289.679	288.43	289.89		291.937	287.696	327.894	309.344	314.512	335.499	328.184	322.295	312.766	321.558	307.981	313.852	319.67	312.621		294.634	282.746	288.822	309.859	294.094	290.865	293.346	288.47	282.541	303.567	291.922	290.643	302.406	293.284		297.164	302.709	300.5	301.935	303.743
284.045	280.346	286.875	290.292	290.272	289.072	288.234	285.482	281.199	286.893	289.117	288.718	287.413	288.175		292.231	287.752	327.431	309.504	315.604	335.866	328.617	321.169	311.755	320.394	307.335	312.597	319.342	311.643		293.808	282.358	289.483	308.952	294.931	291.442	293.946	288.042	282.867	304.935	295.659	290.522	301.983	304.763		295.51	298.422	300.055	301.338	303.016
283.652	280.17	286.244	290.314	289.875	289.287	287.697	284.95	281.51	286.077	288.828	288.761	287.341	287.426		291.658	287.524	326.859	309.851	316.041	335.097	328.609	321.042	311.812	319.836	308.922	314.146	320.414	312.387		291.816	281.417	288.39	305.428	293.973	290.577	291.686	286.924	282.268	303.825	310.087	290.22	298.966	305.769		295.868	294.096	300.652	301.385	302.558
284.075	280.482	286.33	293.881	289.949	289.288	287.65	285.404	281.573	286.738	289.065	289.028	287.921	287.476		292.217	287.691	325.745	310.68	316.915	334.543	328.398	318.947	309.744	317.93	308.075	313.699	319.699	312.25		290.337	281.923	288.598	303.006	294.141	290.501	290.601	286.804	282.319	300.166	317.873	290.376	299.637	299.066		294.799	292.09	299.238	300.192	302.161
283.691	280.125	286.682	303.399	290.151	289.335	287.79	285.623	281.654	286.436	289.159	289.263	287.8	287.083		291.937	287.517	325.586	312.07	316.58	333.789	327.333	320.104	308.438	317.499	308.393	313.699	318.768	312.847		289.202	281.539	288.641	300.791	293.448	289.845	289.812	286.312	282.555	296.021	306.296	291.465	298.292	295.82		294.973	290.683	298.676	300.215	302.714
284.189	280.696	286.816	309.392	290.53	289.875	288.155	285.177	280.939	285.948	289.049	288.746	287.293	286.425		292.256	287.918	326.014	313.409	316.715	332.44	326.569	320.356	307.084	317.839	308.95	313.438	319.194	314.014		288.066	280.892	287.708	298.438	293.462	289.041	289.334	286.604	282.723	292.93	304.478	300.797	295.758	295.125		295.319	290.49	299.301	300.371	302.578
283.477	279.727	286.378	303.987	289.12	288.721	287.546	285.561	281.373	285.825	288.999	288.793	287.836	286.393		291.858	287.392	324.96	312.043	316.549	330.223	324.027	321.231	306.537	318.39	309.119	314.105	318.903	313.488		287.881	281.304	287.542	297.473	293.157	289.382	288.643	287.05	283.285	290.625	303.935	309.708	294.082	294.56		294.687	290.452	298.815	299.323	302.374
283.703	279.866	286.364	303.881	289.52	288.706	287.616	285.128	281.169	286.221	289.061	288.819	287.343	286.19		292.174	288.09	324.994	312.245	318.268	330.257	323.894	321.371	305.822	318.156	309.042	312.702	318.277	313.17		286.995	281.06	287.11	296.457	292.716	288.899	288.557	287.037	283.174	289.171	302.912	303.714	292.882	294.307		294.975	289.901	298.963	298.247	302.035
283.882	280.318	286.921	303.352	290.024	288.878	287.533	285.792	281.703	286.238	289.008	289.359	287.798	286.562		292.139	287.556	323.527	312.014	317.768	329.303	324.135	322.608	305.333	320.009	309.33	312.877	318.39	314.344		286.73	281.27	287.179	295.689	292.353	288.458	287.755	286.759	282.81	288.366	300.021	298.356	292.01	292.955		295.236	290.228	298.771	298.717	301.123
283.952	280.042	286.287	299.837	289.92	288.908	287.37	285.712	281.78	287.085	289.519	289.415	288.034	286.798		292.163	287.435	323.706	311.97	317.621	328.699	323.373	324.09	304.376	320.999	309.692	313.899	319.454	315.911		285.747	281.099	286.768	294.524	292.482	288.528	287.832	286.464	282.97	288.213	299.22	296.57	291.013	292.404		294.922	289.839	298.598	298.405	301.067
283.667	279.941	286.306	296.664	289.335	288.627	287.398	285.73	283.062	286.65	289.287	289.108	287.793	286.932		291.565	287.241	324.523	310.967	317.708	328.774	322.924	324.042	303.908	321.008	308.453	313.103	319.885	316.514		284.984	280.219	286.038	293.061	291.847	287.902	286.52	286.507	282.728	287.683	296.876	296.047	290.14	291.356		295.498	290.187	299.078	298.536	301.111
284.17	279.985	286.363	294.425	290.053	289.268	287.709	285.268	290.731	286.052	288.606	288.632	286.786	285.981		291.764	287.435	324.212	310.905	316.686	327.76	322.575	324.245	304.929	322.415	308.606	312.728	321.102	316.91		285.032	281.085	286.672	293.419	292.162	288.092	287.161	286.604	283.032	287.947	295.251	294.547	289.926	290.656		295.601	290	299.183	298.922	301.452
284.035	279.507	285.922	291.316	289.655	288.752	287.206	285.415	302.308	286.777	288.86	288.845	287.405	286.296		292.221	287.828	324.642	310.772	317.255	328.78	323.883	324.832	307.624	323.14	308.907	313.027	321.674	317.741		285.645	281.559	286.949	292.987	292.672	288.748	287.377	286.357	282.868	287.51	293.886	292.927	289.685	290.437		295.759	290.399	299.345	298.314	300.435
283.981	279.468	285.936	289.768	289.254	288.161	287.1	285.342	302.859	286.312	288.93	290.248	287.592	286.554		291.944	287.748	324.654	311.197	317.33	329.063	323.522	325.3	308.179	324.455	308.715	313.469	322.417	318.519		285.474	281.944	287.057	292.714	293.224	289.024	287.924	287.28	283.978	288.767	294.724	293.727	290.855	290.982		296.491	290.567	300.568	299.131	301.065
283.234	279.716	286.182	289.829	289.537	288.682	287.441	285.513	298.227	287.083	289.151	297.154	288.066	286.937		292.521	287.435	326.043	311.259	317.573	329.766	322.771	324.046	308.474	325.289	308.525	315.711	323.596	318.544		284.91	280.808	286.591	291.158	292.377	288.551	287.034	287.046	283.604	288.482	294.111	292.809	289.974	290.183		296.46	289.987	300.736	298.432	301.037
283.722	279.612	286.195	289.687	289.582	289.024	287.577	285.172	296.504	286.448	288.965	302.679	287.576	286.499		291.878	287.549	325.875	310.432	317.507	329.347	320.651	323.593	308.89	325.615	308.6	316.826	321.894	318.84		285.232	281.169	286.934	291.308	292.287	288.675	287.34	286.046	282.387	287.299	292.399	291.24	289.06	289.272		296.27	290.424	301.048	297.812	300.971
283.571	279.824	286.978	289.676	289.721	288.681	287.012	284.966	294.188	285.908	288.325	298.192	287.574	286.219		292.124	287.542	327.094	310.234	317.259	330.583	319.447	322.691	308.452	325.124	308.643	316.65	321.185	318.31		284.749	280.763	286.292	291.038	292.127	288.18	286.879	286.244	282.502	287.513	292.095	291.083	289.08	289.147		296.053	290.382	300.738	298.263	301.585
284.032	279.633	286.199	289.429	289.289	288.183	286.945	285.65	291.353	286.785	289.071	297.092	287.558	286.627		291.696	287.099	327.097	310.045	316.924	330.685	320.114	322.517	309.182	324.22	308.969	316.67	318.835	319.27		284.93	280.898	286.508	290.653	291.929	288.244	287.086	286.052	282.69	287.667	292.244	290.915	288.959	289.031		296.456	290.074	300.288	298.142	301.698
283.825	280.322	286.49	289.565	289.929	289.179	287.514	285.226	288.761	286.291	288.972	296.136	286.986	286.498		292.289	288.057	327.834	311.014	317.623	332.068	321.108	321.519	309.021	322.269	308.57	316.547	317.1	318.476		284.802	280.939	286.337	290.619	292.075	288.379	287.166	286.187	283.083	287.846	292.377	291.459	289.49	289.244		297.44	291.088	301.185	299.654	302.78
283.766	280.025	286.512	289.728	289.864	289.099	287.604	285.201	287.377	285.974	288.846	295.083	287.308	286.466		291.412	287.184	326.454	311.115	316.921	331.16	321.6	321.165	309.137	321.202	308.152	316.135	317.113	318.501		284.427	280.931	286.576	290.933	292.109	288.149	286.584	285.96	282.358	287.396	291.508	290.777	289.11	288.703		298.278	291.54	301.667	299.982	303.331
283.846	279.954	286.642	289.639	290.093	289.366	287.595	285.129	284.63	285.713	288.347	293.032	287.177	286.107		291.708	286.969	324.608	311.79	316.841	331.89	323.014	322.092	309.831	320.227	309.359	315.135	318.146	318.644		284.013	280.467	285.729	290.109	292.086	287.742	286.821	286.509	282.917	287.736	291.966	291.106	289.399	288.353		297.568	291.578	301.562	299.734	303.441
283.177	279.144	285.649	288.983	289.052	288.105	286.801	285.242	284.009	286.12	288.904	292.469	287.551	286.588		292.2	287.736	322.261	312.725	318.034	332.787	324.677	321.725	309.651	318.735	309.41	314.547	317.659	318.581		284.032	280.636	285.844	290.271	291.695	287.858	286.431	285.973	282.503	287.255	291.667	291.096	289.308	288.423		296.554	291.263	301.371	299.252	303.083
283.274	279.529	285.82	289.293	289.065	288.86	287.333	285.232	282.845	285.871	288.702	290.62	287.275	286.116		292.08	287.492	320.908	313.797	318.433	332.729	326.287	323.114	309.992	317.837	310.067	315.564	317.734	318.65		284.648	281.137	286.753	291.195	292.796	288.98	287.408	286.411	282.498	288.062	292.076	290.977	289.502	288.521		297.714	291.909	302.721	300.526	304.432
283.753	279.665	285.939	289.635	289.818	288.879	287.773	285.462	282.533	286.489	289.03	290.429	287.337	286.493		292.069	287.418	320.289	314.428	318.669	332.515	326.656	323.993	310.078	318.591	310.225	316.32	318.848	318.633		284.462	280.902	286.566	290.471	292.066	288.556	286.854	286.459	282.571	287.635	291.489	290.741	289.288	288.05		297.096	292.074	301.35	300.114	304.292
283.698	280.023	286.46	289.701	289.849	289.02	287.553	285.18	281.764	285.989	288.653	289.542	287.239	286.264		291.821	287.582	320.312	315.664	319.347	332.35	328.057	324.248	311.133	319.054	311.161	316.331	320.032	317.472		284.761	281.662	286.816	290.556	292.592	288.774	286.957	286.788	282.543	287.889	291.668	291.055	289.445	288.394		296.907	292.275	302.574	299.834	303.767
283.804	279.687	286.32	289.787	289.721	289.118	287.699	285.614	282.011	286.22	289.327	289.492	287.53	286.299		292.289	288.064	320.311	317.21	320.077	332.512	328.957	324.461	312.889	319.742	311.785	318.192	320.905	317.797		284.273	280.716	286.107	290.367	292.129	288.518	286.729	286.193	282.501	287.751	291.786	290.852	289.436	288.215		297.091	292.885	303.348	299.875	304.492
283.262	279.285	285.895	289.45	289.587	288.875	287.554	284.849	281.527	286.075	288.873	289.206	287.676	285.99		291.782	287.369	320.461	318.497	320.072	331.89	329.059	323.917	313.295	321.383	311.618	317.322	322.633	318.031		284.329	280.767	286.712	290.162	292.084	288.582	286.736	286.892	282.533	287.989	292.096	291.265	289.682	288.795		296.48	292.943	303.877	300.045	303.689
283.625	279.738	286.464	289.911	289.819	288.984	287.436	285.315	281.612	286.227	288.701	289.28	287.519	286.41		291.296	286.782	321.425	319.781	320.417	332.327	329.45	324.333	314.362	322.35	311.976	318.725	323.278	317.618		283.857	280.131	285.495	289.3	291.429	287.791	286.676	286.577	282.199	287.9	291.358	291.173	289.212	288.366		297.523	293.667	305.241	301.28	304.47
283.928	279.675	286.415	289.857	289.882	288.862	287.73	285.405	281.615	286.626	288.956	289.753	287.939	286.8		291.894	287.744	322.515	321.263	321.603	330.961	330.289	323.787	315.095	323.767	312.59	321.139	324.612	317.831		284.462	280.992	286.677	290.544	292.139	288.737	286.948	286.47	282.253	287.462	291.586	291.102	289.295	288.137		297.093	293.09	304.402	300.898	304.021
283.619	279.399	285.38	289.604	289.326	288.524	287.406	285.07	281.057	285.731	288.679	288.85	287.563	286.236		292.112	287.516	323.502	322.296	321.27	330.475	330.29	323.497	316.755	326.047	313.942	322.658	325.847	318.993		283.754	280.773	286.202	289.583	292.041	287.958	286.019	286.009	282.073	287.385	291.296	291.041	288.89	288.193		297.651	293.036	304.892	301.4	304.788
283.612	279.588	286.291	290.001	289.891	288.835	287.611	285.391	281.36	286.504	289.068	289.198	287.834	286.239		291.468	287.728	325.672	322.467	321.702	329.787	330.293	321.898	317.712	327.562	314.626	324.57	325.526	319.018		284.093	280.753	286.52	290.313	291.865	288.451	286.654	286.711	282.995	288.216	292.117	291.805	289.476	289.267		296.788	293.487	305.244	301.178	304.632
283.52	279.553	286.349	290.022	289.797	288.835	287.415	285.652	282.056	287.132	289.947	289.831	288.434	287.164		291.676	287.554	327.595	323.123	321.618	329.028	330.886	321.058	317.123	329.106	314.365	326.029	325.69	317.743		284.535	281.417	286.81	290.587	292.646	288.494	286.683	286.321	281.97	287.393	291.531	291.186	288.847	287.971		296.745	292.921	305.391	300.698	304.56
283.929	279.746	286.678	289.954	289.646	289.34	287.801	285.294	281.577	287.116	289.541	290.033	287.998	286.601		291.55	287.269	327.828	323.847	321.453	328.383	331.222	319.702	315.801	329.329	315.178	327.225	325.242	316.434		284.824	281.411	286.679	290.208	291.986	288.527	287.126	286.553	282.133	287.724	291.387	291.708	289.367	288.317		297.77	294.245	307.551	302.24	306.119
283.726	279.442	286.283	289.939	289.544	288.93	287.721	285.679	282.083	286.604	289.525	290.162	287.806	286.787		291.699	287.014	329.284	323.365	321.661	326.044	330.979	320.16	315.405	329.243	315.554	327.554	324.493	316.418		284.54	281.67	286.731	290.514	292.603	289.033	287.314	286.474	282.366	287.378	291.497	291.09	289.071	288.184		297.996	294.673	309.245	302.829	306.016
284.153	280.061	286.41	289.979	289.595	288.781	287.85	285.112	281.339	286.538	289.049	289.62	287.655	286.402		292.346	288.024	330.7	324.077	322.324	324.243	331.651	320.513	315.653	329.836	315.345	327.645	324.938	316.694		284.774	281.246	286.729	290.382	292.248	288.647	286.877	286.898	282.729	287.796	291.767	292.297	289.547	288.906		297.889	293.926	310.262	302.315	305.785
283.916	279.962	286.866	290.439	290.099	288.78	287.957	284.806	281.368	286.6	289.457	289.102	287.499	286.153		291.69	287.066	330.406	323.601	321.693	323.544	331.484	320.273	316.501	330.129	315.842	326.179	324.59	316.807		284.55	281.465	287.088	290.779	292.552	289.035	287.113	286.66	282.5	287.669	291.501	291.544	289.168	288.488		297.004	293.808	311.224	301.71	305.491
283.648	279.798	286.351	289.959	289.616	288.994	287.722	285.302	281.565	286.787	289.272	289.778	287.763	286.8		291.636	287.567	329.958	324.081	322.018	323.939	330.141	319.252	316.814	331.267	316.774	327.722	323.725	318.095		284.647	281.517	286.972	290.041	292.189	288.772	286.955	286.506	282.591	287.908	291.354	291.916	289.706	288.672		296.97	294.26	312.829	302.31	305.879
283.326	279.95	286.11	289.556	289.176	288.18	287.349	285.399	281.787	286.97	289.491	290.162	288.244	286.929		291.354	287.181	330.692	324.175	321.675	323.722	328.817	320.292	317.219	331.758	317.746	328.111	325.11	319.155		283.587	280.702	286.414	289.231	291.794	288.137	286.567	286.59	282.868	287.684	291.276	291.418	289.563	288.675		298.074	295.023	315.299	302.611	305.044
283.532	279.341	286.206	289.601	289.484	288.276	287.196	284.952	281.272	286.541	289.088	289.502	287.728	286.466		292.258	287.483	329.845	324.806	321.84	324.819	329.305	321.341	318.833	331.999	317.28	328.209	325.481	318.278		285.226	281.637	287.39	290.389	292.384	289.208	287.667	286.593	282.812	287.772	291.574	291.992	289.388	288.807		297.838	294.921	317.233	302.939	305.226
282.779	279.052	285.944	289.402	289.288	288.041	286.906	285.76	281.917	286.652	289.996	290.481	288.126	287.329		291.441	287.174	329.286	324.075	320.189	325.097	327.766	322.774	319.522	331.764	319.203	330.376	327.614	319.804		284.915	281.594	287.451	290.296	292.286	289.364	287.15	286.22	282.587	288.153	291.426	291.743	289.306	288.729		298.784	295.108	318.906	303.286	305.417
283.447	279.805	286.276	289.965	289.797	288.94	287.513	285.487	281.771	287.066	289.764	290.095	288.338	286.697		292.113	287.629	330.864	324.785	320.737	326.98	328.932	319.767	317.852	328.067	316.395	326.217	324.496	318.016		284.037	280.655	286.335	292.904	291.698	288.539	286.309	286.25	282.596	287.732	291.184	291.362	289.332	288.55		298.851	295.067	319.871	303.638	305.334
283.953	279.924	286.838	290.343	290.073	289.299	287.72	285.05	281.337	286.335	290.957	289.543	287.702	286.247		291.539	287.048	329.154	325.098	319.76	328.182	327.903	317.675	317.145	324.833	314.842	325.169	323.397	317.156		288.146	281.856	289.073	315.036	293.716	289.623	287.65	287.012	282.344	288.509	291.596	291.204	289.408	288.574		300.11	296.027	322.489	308.109	306.066
283.675	279.786	286.664	289.763	289.475	288.785	287.59	285.58	281.588	286.819	302.109	289.922	287.808	286.654		291.156	286.735	328.393	324.725	318.091	328.032	327.283	317.979	317.509	323.489	317.636	324.637	323.152	316.831		312.444	292.269	311.547	345.762	309.102	297.327	297.108	286.287	282.138	300.949	290.946	291.004	289.035	288.086		305.079	298.802	327.834	313.842	308.506
283.702	279.637	286.465	289.709	289.879	288.855	287.572	285.573	282.073	286.792	311.687	290.189	288.032	286.267		291.405	287.163	328.691	325.275	319.491	329.522	327.514	317.332	316.634	318.388	317.954	323.261	320.93	315.004		330.609	307.133	337.459	355.324	327.986	312.276	317.771	286.132	282.286	325.827	291.606	291.18	289.261	288.139		308.018	301.054	332.79	315.037	312.146
283.641	280.197	287.061	290.451	290.256	289.625	287.989	284.999	281.446	285.822	304.513	289.6	287.064	286.255		291.482	287.181	329.297	326.476	317.437	331.399	327.443	317.299	315.938	316.275	316.126	322.102	319.766	314.681		324.676	306.666	334.993	336.56	330.901	317.789	321.553	286.517	282.811	329.669	295.17	291.143	289.356	288.377		307.244	302.709	333.506	311.791	312.902
284.273	280.226	286.863	290.264	289.87	289.228	287.881	284.47	281.432	286.131	298.947	289.408	286.959	285.743		292.171	287.825	330.289	326.691	317.651	332.873	328.293	317.841	315.17	315.613	315.332	321.403	319.405	313.756		304.483	294.928	307.207	318.061	315.884	310.913	310.535	286.013	283.255	309.071	304.952	290.558	288.781	287.865		301.292	299.5	324.319	306.807	309.85
284.337	280.685	287.531	290.897	290.619	290.017	288.1	285.223	281.674	286.205	297.79	289.258	287.613	286.168		291.029	287.019	330.294	326.01	315.966	332.208	328.507	319.29	315.494	315.898	315.652	321.64	319.016	314.049		295.772	290.79	297.246	308.431	309.842	308.129	307.939	286.403	290.101	302.285	313.286	291.506	289.503	288.139		299.883	300.363	320.104	306.44	309.575
283.196	279.619	286.202	289.774	289.502	288.645	287.228	285.241	282.073	286.214	296.935	289.47	287.507	287.099		292.38	288.081	331.922	327.39	317.249	333.307	330.401	318.984	315.436	316.027	315.705	321.922	319.214	313.541		294.406	289.195	294.565	305.79	307.06	306.382	305.714	285.774	294.424	298.912	302.516	292.548	289.315	288.142		299.094	299.146	318.422	304.627	308.653
283.598	279.716	286.252	290.095	289.548	288.889	287.544	285.715	281.938	286.426	295.894	289.638	287.849	286.715		291.921	287.447	330.152	327.206	315.545	331.544	330.797	318.327	315.06	315.212	314.949	323.147	319.487	313.892		292.449	288.287	292.862	304.096	305.127	303.703	301.635	286.245	294.551	296.379	298.398	301.417	289.565	288.104		298.528	299.356	316.689	304.082	309.714
283.694	279.659	286.272	289.486	289.312	288.674	287.526	285.123	281.657	285.929	293.246	289.193	287.554	286.354		291.309	286.622	327.705	325.495	314.426	331.389	330.27	319.58	316.076	316.815	315.177	324.355	320.53	313.964		290.433	286.367	291.77	300.72	301.848	301.198	298.011	286.522	294.593	294.951	296.418	309.756	291.41	288.656		298.491	298.573	315.433	303.843	308.44
283.067	278.943	285.813	289.67	288.947	288.509	287.29	285.318	281.954	286.456	291.779	289.355	287.725	286.481		292.12	287.492	327.031	327.132	314.552	332.241	331.646	320.339	315.363	315.943	314.437	325.324	321.112	315.018		289.176	285.383	290.899	298.752	298.776	296.906	295.085	286.62	293.337	293.151	295.128	308.392	292.163	288.444		298.433	298.304	314.677	302.565	308.658
283.434	279.335	285.953	289.42	288.921	288.642	287.674	284.581	281.26	285.378	290.737	288.48	286.96	285.872		292.121	287.493	325.54	326.882	314.31	331.75	330.924	320.969	316.165	316.833	314.76	326.788	322.314	315.714		288.409	284.126	290.249	297.537	296.695	293.514	292.221	285.784	291.208	290.898	294.284	304.858	291.006	288.487		299.66	298.748	314.05	303.233	309.963
283.334	279.255	286.014	289.94	289.477	288.741	287.415	285.105	281.751	286.359	290.201	289.487	287.758	286.862		291.838	287.313	324.281	326.426	314.31	330.025	330.917	321.894	317.276	318.454	314.697	328.982	322.957	316.551		286.597	282.801	289.175	296.346	295.367	291.632	289.256	286.725	290.079	291.224	294.424	304.987	291.756	289.624		299.37	298.511	313.633	302.997	309.477
283.541	279.53	286	289.69	289.433	288.344	287.752	285.272	281.649	285.776	289.659	289.381	287.503	286.607		291.361	286.845	320.036	325.278	314.457	329.959	330.756	322.489	317.223	319.162	314.747	329.731	322.622	315.748		286.671	282.356	288.81	295.548	294.201	290.813	288.424	285.263	286.666	289.581	292.284	301.325	290.72	292.02		299.347	298.126	313.272	302.342	309.621
283.178	279.967	285.869	290.016	289.377	289.094	287.756	285.25	281.81	286.369	290.53	289.849	287.831	286.772		291.615	286.985	318.759	325.257	315.479	330.962	330.835	323.164	318.409	321.105	315.422	331.642	322.836	316.289		286.206	282.226	288.477	294.255	293.68	289.911	288.051	285.958	285.683	289.247	292.201	299.416	290.973	297.989		299.655	297.918	313.977	303.216	309.576
283.632	280.012	286.613	290.537	289.971	289.11	288.041	285.6	282.172	286.939	290.139	290.278	288.131	286.709		291.278	287.085	319.178	326.047	314.771	332.474	331.239	323.903	320.428	323.399	315.967	333.102	322.511	316.179		285.531	281.394	287.861	293.059	292.713	289.433	287.025	289.669	283.847	288.99	292.39	297.407	290.3	300.904		300.073	299.131	315.228	303.179	309.415
283.446	279.325	285.731	289.794	289.485	288.886	287.681	284.944	281.628	286.244	289.373	288.872	287.268	286.238		292.137	287.582	320.973	325.865	315.716	334.042	332.333	324.235	320.97	323.185	315.938	334.671	322.034	316.833		285.267	281.754	287.383	292.921	292.588	289.399	286.858	300.689	283.551	289.109	292.036	294.895	289.558	301.819		300.962	299.328	315.042	304.078	310.96
283.895	280.271	286.504	290.382	290.254	289.782	288.559	285.144	281.615	286.055	289.052	289.375	287.337	286.4		291.391	286.984	321.963	325.572	314.927	332.565	332.225	326.11	323.091	325.334	318.149	336.697	322.382	317.771		285.166	281.474	287.292	292.129	292.233	288.962	286.635	304.818	283.316	289.075	292.185	293.232	289.146	300.21		300.306	299.707	314.736	304.231	311.741
283.536	279.815	285.83	290.07	289.285	288.811	287.487	285.258	281.857	286.586	289.664	289.926	287.932	286.443		291.641	287.266	322.731	326.211	314.909	333.177	333.259	327.047	324.106	326.914	318.579	339.053	321.31	318.379		285.292	281.697	287.36	291.586	292.406	289.351	286.863	297.135	283.255	288.999	292.215	292.512	289.456	299.42		300.023	300.361	313.306	304.282	313.214
283.728	279.808	286.661	290.151	289.841	289.504	288.022	284.733	281.415	286.276	288.782	289.083	286.953	285.744		291.499	287.258	322.992	327.039	314.694	333.364	333.525	327.81	326.557	327.629	319.389	340.098	321.655	318.919		284.471	281.106	287.065	291.623	292.435	289.202	286.653	292.579	283.194	288.7	292.08	292.031	289.504	297.77		300.307	301.688	313.307	304.293	313.14
282.573	278.851	285.486	289.491	288.451	288.006	286.935	284.85	281.398	286.384	289.378	289.472	287.848	285.897		291.923	287.139	322.063	326.64	314.394	332.477	333.117	327.425	326.931	326.417	320.047	340.217	321.521	319.726		285.338	281.709	287.157	291.888	293.305	289.759	287.293	290.499	282.217	287.628	291.191	291.353	288.235	294.931		300.897	301.482	314.872	305.214	313.798
282.95	279.283	285.682	289.646	289.158	288.479	287.422	284.161	281.201	286.352	288.587	288.889	294.514	285.692		291.037	286.932	322.293	326.136	312.781	331.282	334.022	328.577	328.629	327.486	321.143	340.211	322.388	320.093		284.855	281.434	287.15	290.87	292.162	289.158	286.678	290.335	282.945	288.618	291.292	291.31	288.846	294.151		301.122	301.309	314.677	306.163	313.675
283.767	280.018	286.424	289.917	289.649	289.437	288.171	285.069	281.646	290.369	289.263	289.544	306.323	287.074		291.081	286.796	323.533	325.473	312.057	329.858	334.247	327.937	328.868	328.148	323.31	339.028	323.104	320.926		284.6	281.125	286.648	290.217	292.367	289.113	286.68	288.86	282.71	288.627	291.2	291.478	289.198	293.585		301.817	301.914	315.6	306.257	314.012
282.836	279.356	285.618	289.588	289.062	288.314	287.473	285.207	282.042	297.362	289.726	290.073	304.456	292.809		291.545	286.802	325.112	323.826	312.159	329.309	334.728	327.923	328.199	329.326	323.695	337.642	321.205	322.904		284.626	281.108	286.839	290.671	292.524	289.179	286.519	288.239	282.874	288.351	291.614	291.157	289.001	292.183		303.404	303.367	315.546	306.824	314.816
283.119	279.08	285.716	289.723	288.788	288.207	287.461	285.104	281.558	298.386	289.566	289.644	296.154	296.52		291.292	286.978	327.157	324.236	311.708	328.035	333.505	327.127	327.892	327.837	323.98	336.002	318.136	323.525		285.035	281.318	286.994	290.695	292.424	289.447	287.152	287.701	282.707	288.432	291.4	291.297	288.775	291.173		304.147	304.249	317.173	307.879	315.955
283.518	279.572	286.534	289.885	289.323	288.74	287.636	284.385	280.888	296.858	290.057	290.278	293.659	293.058		291.872	287.401	328.645	325.845	312.886	327.41	334.469	325.618	325.52	328.164	322.918	333.113	314.489	320.738		285.232	281.486	287.162	290.692	292.432	289.861	287.203	287.165	282.993	288.638	291.502	291.023	289.041	290.892		304.406	304.311	315.884	307.367	316.646
283.234	279.334	285.999	289.582	288.994	288.324	287.304	285.331	281.702	292.779	290.77	291.033	293.287	290.332		291.84	287.169	328.727	326.265	312.686	325.926	334.399	324.164	323.449	324.8	322.138	330.935	312.991	318.651		284.68	281.133	286.76	290.456	292.206	288.949	286.196	286.921	282.666	287.911	291.185	290.817	288.826	290.343		305.261	305.055	319.486	309.324	317.995
284.105	279.488	286.618	290.091	289.146	288.858	287.649	287.555	282.027	290.428	290.314	289.565	291.148	288.439		291.704	287.205	329.876	326.557	312.229	324.699	334.386	323.852	320.308	324.848	321.294	328.511	311.199	317.451		284.512	281.16	286.632	290.296	292.596	289.234	286.711	286.184	282.511	287.532	290.509	290.417	288.498	289.369		306.385	305.723	320.01	309.768	316.215
283.737	279.278	286.283	289.866	289.409	288.822	287.574	292.285	287.725	292.333	294.886	291.139	290.968	289.366		291.198	286.677	329.528	326.604	311.162	325.191	334.782	321.28	319.566	323.474	323.274	325.09	310.515	314.755		284.989	281.792	287.505	290.664	292.501	289.658	287.098	286.232	283.052	288.123	291.339	291.066	288.958	289.323		307.555	306.492	323.381	307.768	317.065
283.704	279.614	286.443	289.886	289.117	288.272	287.639	289.278	287.446	289.731	291.45	289.853	289.304	287.403		291.591	286.874	330.361	326.912	311.601	325.8	335.012	318.032	315.132	322.147	322.134	322.714	309.449	310.803		284.976	281.434	287.318	290.059	292.184	289.365	286.936	286.174	283.079	287.773	290.804	290.852	288.485	289.062		309.081	306.203	326.332	308.821	319.662
283.437	279.414	286.12	289.824	289.064	288.373	287.749	286.759	284.833	288.751	291.225	289.014	288.606	287.062		291.451	286.81	329.425	327.182	310.845	326.999	335.383	314.873	311.752	321.119	320.786	320.391	308.875	308.987		284.7	280.778	286.752	290.062	292.64	289.356	286.562	286.602	283.443	288.257	291.443	291.138	288.721	289.179		309.721	304.922	325.645	307.421	320.373
283.752	279.311	286.868	289.923	289.584	288.799	287.773	287.008	284.077	288.85	291.409	289.394	289.221	287.763		290.991	286.599	327.76	326.412	310.759	327.582	335.06	314.136	310.525	321.202	320.685	319.581	308.782	308.42		284.947	281.25	287.35	290.074	292.771	289.303	286.44	286.057	282.765	288.018	290.944	290.753	288.473	288.616		311.001	304.561	327.073	305.667	320.903
283.548	279.674	286.321	289.957	289.484	288.634	288.063	285.521	282.578	287.621	290.203	288.429	288.051	285.764		291.268	286.596	326.439	326.084	309.449	328.409	335.267	314.691	310.209	320.559	320.922	318.418	308.26	307.936		285.034	281.45	287.66	290.109	292.776	289.558	286.701	286.379	282.831	288.195	291.376	290.805	288.84	288.508		311.133	304.607	331.352	305.644	319.887
282.99	279.191	285.768	289.209	288.938	287.98	287.564	285.115	282.173	286.711	290.028	288.352	287.168	285.909		291.357	287.13	323.52	325.991	309.862	330.546	336.028	314.155	310.625	317.85	321.424	318.667	307.518	307.765		285.245	281.499	288.114	290.476	293.132	289.595	286.953	286.213	283.043	287.8	290.929	290.004	288.339	287.841		311.689	304.507	335.166	306.217	320.176
282.819	279.14	285.48	289.461	288.573	288.478	287.363	284.832	281.837	286.372	290.004	289.078	286.571	285.692		291.834	287.107	320.342	326.151	309.751	330.589	336.074	314.722	309.822	317.451	320.44	317.689	308.736	307.556		284.738	280.503	287.567	289.425	292.444	288.854	286.609	286.227	282.891	288.451	291.407	290.71	288.965	288.239		314.182	305.148	339.605	307.153	322.349
283.056	279.377	285.763	289.632	289.188	288.191	287.758	285.109	282.21	286.586	289.966	288.85	287.136	286.316		290.915	286.949	319.774	325.175	308.662	331.221	335.127	315.328	310.265	318.357	320.301	314.699	308.527	307.493		285.317	281.258	288.089	290.064	292.695	289.553	286.927	285.799	282.166	287.441	290.717	289.889	287.745	287.575		315.23	305.07	339.759	306.499	322.763
283.668	279.562	285.917	289.77	289.361	288.761	287.384	284.167	281.178	285.891	289.102	287.995	286.261	285.197		291.128	286.881	319.831	325.697	308.662	332.055	334.027	316.187	310.609	319.785	321.432	315.3	308.936	308.692		285.359	281.557	288.463	290.185	292.743	289.195	286.618	286.97	283.295	288.571	291.267	290.422	289.273	288.036		314.625	305.287	344.333	306.896	324.345
283.321	279.67	286.009	289.406	288.826	288.473	287.601	284.42	281.055	285.729	289.107	288.064	286.177	285.326		291.717	287.378	320.843	326.164	309.852	333.169	334.847	316.066	309.58	319.019	322.078	315.314	308.774	308.569		285.398	281.697	288.602	290.554	293.436	290.25	287.221	286.568	282.79	288.002	290.829	289.639	288.387	287.349		313.894	306.104	348.168	306.415	324.244
283.123	279.122	285.587	289.482	289.082	288.646	287.303	284.791	281.246	286.115	289.539	288.652	286.547	285.832		291.656	287.204	320.96	326.25	309.707	333.19	334.967	318.171	311.184	320.607	323.544	317.11	310.349	310.112		285.39	282.052	289.024	290.384	293.226	290.018	286.868	287.238	283.038	287.971	291	290.214	288.914	287.804		313.258	307.174	353.622	306.913	321.74
283.315	279.191	286.057	289.521	288.906	288.961	287.708	284.744	281.223	286.514	289.213	288.242	287.024	285.655		290.989	286.806	321.479	326.391	309.556	332.495	333.138	318.894	312.484	321.579	325.006	318.636	311.514	311.482		285.506	281.284	288.268	290.379	292.961	289.518	286.498	285.97	282.924	287.639	290.756	290.064	288.717	287.463		314.226	308.095	355.432	307.84	320.897
282.86	278.564	285.637	289.093	288.486	288.218	287.096	284.6	280.781	286.155	289.308	288.316	286.83	285.675		291.562	286.832	322.192	326.715	309.111	332.398	331.277	319.465	313.541	321.791	325.313	319.339	312.499	312.12		289.484	281.291	288.274	290.012	297.299	288.991	286.206	285.952	282.978	287.578	290.824	289.703	288.566	287.247		314.849	307.7	357.001	306.031	320.055
282.663	278.951	285.55	289.77	288.91	288.494	287.041	283.872	280.831	285.626	289.162	288.019	286.452	285.56		291.546	287.235	323.784	327.341	310.145	332.503	331.352	321.418	315.318	322.696	326.967	322.618	315.108	315.231		302.399	281.531	288.755	290.198	319.109	289.646	286.925	286.485	283.07	288.115	291.291	290.214	289.199	287.856		317.885	308.515	358.923	305.364	323.391
282.537	278.821	285.322	289.157	288.57	288.153	287.159	284.575	281.197	285.941	289.445	288.727	286.98	286.093		290.7	286.641	324.425	326.517	309.121	331.564	331.686	322.734	316.714	323.159	328.374	325.231	317.318	317.334		309.323	281.728	290.12	290.21	339.67	289.458	293.417	286.391	283.102	288.304	290.925	290.272	289.215	287.661		317.83	308.211	364.277	305.471	329.344
283.108	279.152	285.648	289.529	288.614	288.123	286.998	285.368	281.938	287.025	290.023	289.72	288.142	286.596		291.216	287.08	324.96	326.725	308.313	330.792	331.36	324.05	317.706	323.397	327.506	326.146	318.927	319.353		302.186	281.821	296.972	291.718	334.889	289.023	323.409	286.284	282.682	288.324	291.069	290.062	288.963	287.748		318.351	309.678	370.761	306.846	326.96
283.178	279.408	286.06	289.935	289.1	288.503	287.678	284.754	281.146	286.133	289.375	289.15	287.082	286.266		291.263	287.289	325.034	327.006	308.365	330.19	331.523	326.593	319.903	325.273	329.032	328.899	321.335	322.189		299.936	287.516	305.53	301.764	327.739	290.098	357.803	286.841	282.482	288.275	290.938	290.262	289.192	287.971		317.779	310.6	374.083	307.29	324.868
284.263	280.436	286.645	290.566	290.088	289.758	288.294	285.078	281.539	286.361	289.64	289.522	287.6	286.351		291.696	286.882	326.11	327.287	307.846	329.208	331.749	327.701	322.424	325.426	329.761	331.197	324.634	324.805		301.813	295.089	308.544	317.605	328.972	292.365	363.512	287.719	283.173	288.467	290.935	290.322	289.251	288.134		315.273	309.476	372.689	307.838	322.528
282.934	279.049	285.721	289.876	288.946	288.37	287.481	285.07	281.65	286.311	289.885	289.703	288.001	286.629		291.526	287.314	326.745	328.564	307.691	329.672	331.889	329.166	324.659	326.132	332.111	333.159	326.92	327.359		305.966	301.095	304.987	325.325	328.532	293.799	344.949	288.491	283.633	288.817	291.258	290.822	289.403	288.114		312.416	309.523	365.408	309.168	321.371
283.355	279.443	286.361	290.019	289.208	288.584	287.332	285.298	282.034	286.878	289.97	289.8	287.751	286.821		290.95	286.863	327.246	327.622	307.866	329.318	332.615	330.217	327.35	326.546	333.398	335.44	329.169	328.126		298.953	299.261	309.095	334.77	349.214	303.59	347.135	287.657	283.845	290.166	293.639	293.077	291.538	289.28		311.508	308.094	365.449	310.663	325.983
283.644	279.414	286.503	290.152	289.392	289.415	288.02	285.603	282.448	286.966	290.276	290.353	288.517	287.161		290.923	287.145	328.271	327.172	307.757	329.852	333.636	330.043	327.012	326.735	332.554	333.934	328.578	325.658		297.411	289.708	302.596	314.372	325.654	292.916	341.18	286.495	282.583	288.692	291.123	290.237	289.452	287.859		309.57	303.508	361.284	305.519	318.744
282.701	278.731	285.478	289.137	288.047	288.096	287.067	285.346	281.857	286.719	289.83	289.221	287.619	286.492		291.546	287.314	329.011	327.882	308.522	329.89	334.868	330.373	328.543	326.917	333.944	332.954	329.534	324.71		297.546	287.258	304.241	308.372	328.391	292.801	340.895	285.752	281.17	289.497	298.095	289.23	288.128	286.594		307.91	300.136	355.199	303.055	316.241
283.149	279.385	285.879	289.884	288.872	288.137	287.633	284.564	281.762	286.139	289.589	288.996	287.813	286.269		291.309	286.917	328.346	327.639	308.328	328.776	335.058	329.98	329.047	326.494	334.725	332.733	330.578	323.934		295.086	286.707	303.876	306.088	327.847	293.012	342.549	286.288	282.517	304.131	322.573	290.612	289.464	287.56		305.703	299.561	346.4	301.859	315.56
283.238	279.731	286.068	290.109	288.986	288.637	287.717	284.546	281.191	285.754	289.266	288.9	287.009	285.672		290.667	286.322	328.088	327.389	307.158	327.297	334.425	329.963	330.677	326.781	335.127	333.013	331.013	323.757		293.262	286.146	303.857	304.673	323.291	293.336	341.616	286.362	282.473	325.58	332.502	290.951	289.427	287.47		302.314	298.534	332.713	301.053	313.973
283.289	279.507	286.079	289.967	289.106	288.29	287.873	284.76	281.754	286.042	289.321	289.01	287.193	286.171		291.874	287.267	327.69	328.092	308.295	327.234	335.466	329.536	331.179	327.955	336.502	333.72	332.371	325.372		291.487	284.354	301.209	302.887	318.12	292.21	335.062	286.863	282.431	320.887	315.689	290.926	289.689	287.814		301.9	298.128	326.034	300.203	312.413
282.652	278.727	285.231	289.339	288.395	287.941	287.093	285.538	282.177	286.808	290.031	289.605	288.236	286.735		291.527	286.848	326.36	328.013	308.431	327.43	335.311	328.374	330.568	326.923	336.465	331.836	331.405	324.917		291.009	284.534	298.851	301.409	313.167	292.416	328.573	287.077	282.579	306.355	301.542	291.87	289.892	287.237		298.311	295.685	317.39	299.578	310.039
283.226	279.473	286.334	289.772	289.233	288.46	287.528	284.681	281.404	286.126	289.404	289.004	287.733	286.057		290.931	286.479	326.132	328.975	308.558	328.492	335.088	328.747	332.646	328.846	337.864	333.02	331.22	325.831		289.245	283.06	294.782	299.378	306.432	290.021	317.254	286.839	282.269	299.619	298.365	295.705	290.136	287.182		297.838	296.098	314.984	299.181	307.531
283.16	279.434	285.908	289.845	288.918	288.527	287.343	285.398	281.716	286.864	290.119	289.977	287.863	286.429		291.723	287.273	326.627	329.593	309.285	329.596	335.843	329.147	333.002	329.178	338.68	333.103	330.421	327.031		288.402	282.307	292.24	297.964	301.064	289.928	305.517	289.261	283.344	298.229	297.475	302.91	291.743	288.208		297.105	296.171	311.006	299.239	306.77
283.355	280.1	286.079	289.996	289.465	288.865	287.849	285.461	282.331	286.568	290.146	289.801	288.307	286.869		290.946	286.818	325.884	328.898	308.587	330.699	335.309	329.655	334.301	329.848	339.73	334.161	329.958	327.921		287.209	281.79	290.208	296.635	296.965	288.67	298.915	332.384	291.252	301.052	295.749	305.691	291.331	288.637		296.682	295.897	308.963	299.354	305.91
283.588	280.048	286.848	290.328	289.439	288.867	288.296	285.566	282.129	287.233	290.334	289.735	288.046	286.904		292.027	287.555	327.345	330.664	309.88	333.168	336.257	329.771	335.998	329.872	341.188	334.764	330.846	329.311		287.477	282.069	289.782	297.176	296.591	289.146	295.732	333.817	299.123	304.435	298.712	311.16	292.803	293.179		297.144	295.172	305.533	299.559	306.346
283.108	278.513	285.389	289.044	288.524	288.261	287.045	285.016	281.976	286.35	290.132	289.22	287.284	286.17		291.849	287.59	327.949	330.801	309.797	333.185	335.813	331.309	336.996	330.566	342.405	335.012	331.208	330.86		286.971	282.142	289.156	297.047	294.947	288.644	294.241	299.671	285	295.192	294.03	303.52	291.515	294.015		295.384	294.379	302.812	298.21	304.716
283.397	279.439	285.895	289.778	288.782	288.313	287.539	285.274	282.146	286.295	289.546	288.807	287.7	286.836		291.071	287.409	327.769	329.785	310.165	333.057	335.531	333.105	336.364	331.999	343.759	335.715	331.719	331.546		286.515	281.559	287.799	295.812	294.437	288.327	292.853	296.119	283.107	292.649	291.814	302.11	289.702	294.503		294.614	293.765	303.419	297.917	304.52
283.67	279.625	286.342	290.07	289.444	288.907	288.075	285.789	282.939	286.761	290.459	289.306	287.688	287.069		291.76	287.242	328.378	328.065	310.054	334.205	336.823	335.449	338.994	334.175	346.688	336.53	332.295	333.798		285.554	281.362	287.316	295.048	293.69	288.458	291.899	293.45	282.489	291.068	291.16	301.055	289.362	295.29		294.713	293.442	301.184	297.251	304.139
284.369	280.04	286.612	290.477	289.76	289.55	288.296	286.48	284.566	286.941	290.289	289.157	287.44	286.308		291.616	286.907	328.804	327.258	309.91	334.029	335.28	337.284	340.673	334.968	347.639	336.229	332.066	334.237		285.028	281.12	287.076	295.098	293.901	288.007	290.839	292.474	283.525	291.3	291.862	298.548	290.052	296.058		294.073	292.636	300.262	297.43	303.363
283.387	279.382	286.121	289.786	289.316	288.579	287.767	288.482	285.691	288.572	291.792	290.092	288.309	287.336		291.417	286.951	328.538	326.186	309.193	332.147	334.699	337.366	340.915	334.602	345.415	335.932	331.595	334.097		284.053	280.496	286.388	293.375	292.846	287.628	289.336	290.151	282.14	289.423	290.15	294.667	288.427	294.505		294.26	291.5	299.031	298.305	304.428
283.892	279.831	287.014	290.295	290.608	289.04	288.101	290.158	285.26	288.571	291.404	290.554	288.45	287.841		291.318	287.083	328.542	326.1	309.361	331.289	333.863	338.503	340.215	333.086	343.731	336.366	331.396	333.865		284.607	280.735	286.52	292.965	293.103	287.698	288.789	289.149	282.697	289.731	291.163	293.328	288.886	293.688		294.076	291.002	298.628	297.066	303.783
284.581	280.552	287.245	290.785	296.611	289.684	288.418	290.968	283.665	286.959	290.839	289.771	288.139	287.192		291.895	287.274	329.16	326.865	311.636	332.061	333.809	335.798	335.255	326.674	340.96	332.317	327.676	330.678		284.665	280.426	286.058	292.467	292.621	287.695	287.869	288.867	282.826	289.074	291.206	292.705	288.603	292.348		294.26	291.288	297.628	297.014	303.89
283.84	279.536	286.02	289.842	307.322	288.349	287.772	288.36	285.382	288.723	291.96	290	288.174	287.24		291.341	287.036	328.562	326.871	313.719	330.854	333.263	334.423	332.193	324.326	339.922	328.928	323.506	325.91		284.86	281.012	286.508	292.687	292.817	287.715	288.19	287.518	282.158	288.269	290.79	291.455	287.933	291.003		294.526	291.052	297.518	296.809	302.994
283.743	279.482	285.94	289.496	310.539	288.516	287.542	286.212	282.44	286.145	290.498	289.14	287.133	286.096		291.054	286.332	328.63	327.653	314.453	331.018	334.075	331.246	329.727	321.893	338.773	325.865	320.94	321.623		284.979	281.44	287.015	292.112	292.98	288.12	288.09	286.93	282.182	287.893	290.47	290.671	287.8	289.864		294.192	291.856	297.595	296.824	303.448
283.455	279.098	285.652	289.401	305.566	288.033	286.987	286.234	282.895	286.889	290.928	289.432	287.669	286.655		291.449	286.79	329.301	328.872	314.072	331.503	333.797	329.235	328.074	319.346	337.139	323.323	318.004	317.437		284.454	280.513	286.279	291.355	292.454	287.622	286.911	286.961	281.99	288.311	290.529	290.616	288.48	289.389		293.563	291.675	297.539	295.812	302.164
284.502	280.508	286.91	290.633	305.071	289.319	288.245	285.143	282.101	285.879	289.834	288.588	287.15	285.901		292.171	287.298	329.295	330.229	314.37	332.836	334.235	328.917	328.051	316.877	336.134	322.937	316.928	314.378		284.521	281.202	286.665	291.899	293.065	288.055	287.92	286.645	281.948	288.458	290.754	290.162	288.092	288.805		295.303	293.136	298.087	296.822	302.855
283.694	279.219	286.163	289.846	302.914	288.308	287.266	284.901	281.847	286.264	289.89	288.817	287.02	285.992		290.961	286.829	329.162	329.393	313.266	332.126	333.172	328.848	327.745	315.789	334.707	320.875	314.952	313.047		284.276	280.253	286.11	290.983	292.41	287.858	287.591	286.27	282.241	288.208	290.471	290.024	288.107	288.078		294.996	292.819	296.977	295.813	302.098
283.804	280.054	286.266	290.189	299.054	288.74	288.024	285.434	282.155	285.921	289.722	288.626	286.794	285.701		291.603	287.05	329.117	330.426	312.141	330.991	333.084	328.541	327.508	315.305	332.868	318.833	313.751	311.826		284.638	281	286.09	291.019	292.585	288.112	287.438	286.837	282.029	288.344	289.842	289.736	288.117	287.742		295.095	293.633	296.958	296.141	302.2
284.069	279.598	286.411	289.844	295.783	288.679	287.622	285.298	282.198	286.375	290.053	289.12	287.567	286.545		291.198	287.003	327.875	331.439	312.074	330.168	332.975	328.559	327.055	315.763	333.14	317.84	313.665	311.828		284.411	280.795	286.127	291.316	291.749	287.721	287.538	286.73	282.23	287.968	289.996	290.151	288.478	287.916		295.729	294.489	297.487	295.862	302.223
283.701	279.928	286.22	290.132	293.497	288.811	287.951	285.005	281.522	285.884	289.842	288.67	287.043	285.92		291.522	286.931	328.37	332.141	311.11	330.148	333.638	330.341	328.955	317.652	334.968	319.527	314.064	313.22		285.034	281.163	286.751	290.967	292.388	288.109	287.853	286.947	282.988	288.615	290.785	290.293	289.155	288.114		296.157	294.497	297.447	295.834	301.927
283.893	279.651	286.362	290.082	291.715	288.644	287.923	285.271	282.286	286.448	290.119	288.788	287.398	285.948		291.859	287.801	328.832	332.573	311.234	331.007	333.586	330.869	329.396	318.176	334.115	320.563	314.947	313.157		284.848	281.216	286.401	290.887	291.993	288.19	287.229	286.856	282.983	288.623	292.354	295.072	288.952	287.957		295.638	295.143	297.65	295.633	302.632
283.717	280.236	286.656	290.423	290.774	288.907	287.571	284.959	281.939	285.857	289.685	288.66	286.959	286.343		291.705	287.45	328.368	331.893	311.037	330.968	332.031	331.367	330.698	319.055	333.572	321.692	315.73	314.301		284.86	280.921	286.633	290.786	292.295	288.044	287.394	287.037	282.934	289.196	290.694	290.158	289.007	288.313		295.408	296.077	297.414	295.771	302.315
283.687	280.008	286.395	290.09	290.255	288.837	287.557	285.663	282.32	286.609	289.93	289.438	287.433	286.58		291.029	287.213	327.709	331.596	309.97	331.377	328.224	331.695	331.313	319.814	331.595	323.512	316.622	314.369		283.815	280.974	285.804	290.126	291.557	287.309	287.058	287.156	282.638	288.897	290.303	289.871	288.482	287.839		294.396	296.437	297.388	295.132	300.453
282.829	279.114	285.629	289.455	288.906	288.056	286.635	285.634	282.36	286.418	289.665	288.781	287.145	286.17		290.988	286.88	328.345	330.768	308.585	331.002	327.18	332.639	332.751	322.169	332.3	324.47	317.758	315.854		284.673	281.079	286.277	290.6	291.864	287.704	287.396	287.49	282.921	292.5	290.872	289.951	288.795	288.828		295.237	297.687	297.881	295.73	301.517
283.415	279.779	286.122	289.876	289.654	288.623	287.558	285.474	282.289	286.704	290.281	289.56	287.535	286.523		291.609	287.874	330.045	331.703	309.957	331.394	328.837	332.495	333.802	323.241	332.578	325.676	319.131	317.223		284.631	281.412	286.046	290.45	291.995	287.841	287.178	288.686	282.987	300.346	290.784	290.391	288.98	290.015		295.458	298.478	297.403	295.195	300.871
284.251	280.487	287.097	290.556	290.285	289.455	288.145	285.371	282.163	286.336	289.937	288.97	287.283	286.138		291.046	286.748	330.077	330.892	309.682	331.647	326.936	332.999	333.923	323.794	332.619	328.297	320.602	318.773		284.262	281.585	285.958	290.382	292.045	288.128	287.457	287.528	283.215	301.875	291.091	290.802	289.398	291.544		295.979	300.105	297.788	295.628	301.757
283.768	280.574	286.664	290.114	289.193	288.913	287.335	285.22	281.677	286.057	289.473	288.841	286.848	285.813		291.392	287.246	329.754	331.888	309.694	331.456	326.831	333.332	334.556	325.122	332.995	330.154	323.165	320.448		284.771	281.422	286.158	290.25	291.904	288.017	287.183	287.861	283.29	297.136	291.076	290.735	289.532	292.54		296.728	301.212	298.048	295.891	302.712
283.245	285.742	286.218	289.955	289.09	288.555	286.972	285.823	282.732	287.009	290.259	289.856	288.184	286.761		292.077	289.187	331.607	332.414	310.541	332.975	328.504	334.329	335.802	325.545	334.339	331.049	324.053	321.551		284.515	281.81	286.699	290.366	292.458	288.086	287.396	287.146	282.742	294.848	290.624	290.466	289.211	292.556		296.231	302.143	297.587	295.401	301.91
283.848	304.828	286.434	290.355	289.743	289.126	288.03	285.77	282.643	286.715	290.628	289.635	288.034	286.902		291.421	292.623	330.195	333.425	310.165	333.043	329.425	334.977	336.525	325.737	335.71	332.33	325.862	322.451		284.754	281.603	286.395	292.1	292.46	288.115	288.384	287.09	283.031	293.518	290.78	290.696	288.909	292.872		296.462	302.816	297.837	295.855	302.379
283.413	318.225	286.07	289.777	288.649	288.193	287.231	285.341	281.758	285.82	289.253	288.84	287.321	285.936		291.462	295.391	329.18	333.207	310.725	333.519	330.537	334.755	336.344	325.228	336.063	332.142	326.583	323.507		290.849	282.914	287.556	297.676	293.591	288.824	290.288	287.121	282.174	291.894	290.212	289.913	288.644	291.37		298.618	302.238	297.747	296.938	302.86
283.322	309.151	286.388	289.524	289.145	288.273	287.161	285.839	282.485	286.414	289.752	289.132	287.376	286.447		291.617	293.757	330.641	333.538	311.915	334.445	331.489	335.752	337.724	325.364	337.909	333.003	328.346	324.6		285.346	283.461	287.536	301.262	292.92	288.251	291.367	287.277	283.453	292.603	291.519	290.533	289.332	290.997		297.769	302.804	298.245	297.757	302.555
284.178	302.863	286.603	290.305	289.648	289.328	287.801	285.641	282.061	286.657	290.245	289.322	287.691	286.661		292.025	292.428	332.025	333.277	312.998	334.334	333.565	335.204	337.009	325.323	337.241	332.505	328.183	323.639		284.947	282.808	287.162	301.632	293.173	288.69	291.507	286.502	282.613	291.431	290.474	289.857	288.312	289.722		297.979	303.357	298.194	298.123	302.731
283.737	300.852	286.175	289.921	289.755	288.925	287.592	285.794	282.239	286.353	290.088	289.448	288.292	286.608		291.937	291.69	332.582	332.525	312.391	334.71	334.672	335.085	338.26	325.417	338.221	332.994	329.363	323.804		284.791	282.661	287.216	303.602	293.562	288.95	291.944	286.572	283.063	291.171	290.767	290.274	288.949	289.152		297.733	302.836	297.961	297.881	302.776
289.676	297.982	286.995	290.583	289.977	289.578	288.737	286.289	282.882	286.745	290.901	289.849	288.381	287.313		292.495	290.305	331.848	331.439	310.298	334.24	335.627	334.451	339.431	325.296	339.183	333.139	328.873	324.63		285.113	282.409	287.516	302.834	293.071	288.758	291.119	286.315	282.56	290.357	290.944	289.879	288.826	288.802		298.316	303.768	298.705	298.978	303.345
301.77	292.438	286.995	290.739	290.024	289.165	287.946	285.637	282.218	286.098	290.132	289.319	287.765	286.565		295.606	289.447	331.724	331.303	310.835	334.358	336.957	334.25	339.147	324.4	340.641	334.015	328.822	325.015		284.964	282.049	286.718	301.3	292.422	288.268	290.821	287.123	283.549	290.397	291.031	290.735	289.564	288.821		298.695	303.994	298.226	297.873	302.573
304.91	286.703	286.278	289.918	288.91	288.857	287.606	285.83	282.537	286.55	290.04	289.152	287.627	286.661		296.719	289.08	332.703	331.384	311.589	335.338	338.352	334.671	339.832	325.353	340.057	334.194	329.667	325.9		285.035	282.187	287.293	300.34	293.175	288.082	289.844	286.812	282.844	289.722	290.592	290.656	289.053	288.349		298.907	305.506	298.242	297.487	303.573
299.201	283.187	286.295	290.14	288.768	289.053	287.52	285.514	282.43	286.342	290.673	289.431	288.148	286.949		294.137	287.272	331.642	331.039	310.72	334.63	337.666	334.38	340.126	325.206	339.933	335.189	329.365	326.424		284.367	281.919	286.423	298.715	292.453	288.465	288.569	287.435	283.258	289.548	290.869	290.722	289.176	288.158		299.549	305.996	297.744	297.157	302.899
299.633	282.632	286.959	290.877	289.785	289.255	288.311	285.118	281.829	286.089	289.999	289.19	287.617	286.269		294.459	287.036	331.671	330.52	311.919	334.771	337.953	333.649	339.4	325.527	339.158	335.157	329.336	326.08		284.522	281.919	286.67	298.213	292.406	288.622	288.249	287.203	283.331	289.62	290.682	290.458	288.934	287.814		298.907	308.089	298.201	296.859	301.945
297.489	281.082	286.578	290.324	289.722	289.415	287.821	284.856	281.957	286.205	289.756	289.282	287.245	286.092		294.015	287.174	331.216	331.116	314.401	334.967	339.206	332.997	338.863	326.201	338.674	335.355	329.386	326.608		285.015	282.356	286.93	297.128	292.752	288.467	288.064	286.823	283.23	289.243	290.421	290.666	288.663	287.902		299.452	308.918	297.766	296.881	302.717
292.829	280.689	286.343	290.078	289.193	288.863	287.886	285.757	282.161	286.383	290.161	289.526	287.428	286.684		293.249	287.373	330.638	331.945	314.352	334.815	339.87	333.593	338.727	325.9	339.429	336.651	328.842	326.734		284.408	281.607	285.872	295.104	291.829	288.127	287.241	286.597	283.437	289.41	290.613	290.611	288.793	287.734		299.924	310.308	297.9	296.826	303.027
289.172	280.307	286.282	290.03	289.243	289.305	288.007	285.807	282.148	286.255	290.269	289.443	287.736	286.858		292.576	287.357	330.758	331.466	315.468	335.379	340.603	333.619	338.202	326.463	340.221	337.962	328.689	327.628		284.473	281.932	286.26	294.136	292.347	288.394	287.57	285.741	282.225	288.641	289.849	289.428	287.773	286.865		300.489	310.947	297.753	296.374	303.169
286.547	279.84	286.066	289.995	288.966	288.329	288.073	285.456	281.802	286.067	289.978	289.475	287.287	286.387		292.595	287.817	330.457	330.627	317.394	334.903	342.05	331.899	335.297	326.222	339.411	338.316	329.007	327.495		285.033	282.012	286.407	293.321	292.303	288.212	287.733	286.607	283.224	289.187	290.902	290.527	288.384	287.292		300.115	312.227	298.516	296.793	303.681
286.505	280.493	286.907	290.296	289.704	289.584	288.686	285.563	281.876	286.341	289.93	289.394	287.815	286.463		292.344	287.534	330.135	329.103	318.389	335.514	342.065	331.84	334.767	325.738	339.728	337.656	328.587	327.748		284.669	281.673	286.24	292.057	291.9	287.679	287.243	287.151	283.361	289.512	291.075	291.156	288.982	287.531		302.009	314.105	298.398	296.432	304.015
285.034	279.838	286.129	289.763	289.529	288.793	287.968	285.16	282.012	286.506	289.983	289.283	287.476	286.081		291.676	287.275	329.522	328.865	319.034	335.542	342.276	333.486	336.491	327.434	341.088	338.149	329.707	328.565		284.228	281.216	285.695	291.261	291.302	287.411	286.38	286.675	282.823	289.266	291.133	290.52	288.258	287.081		303.036	315.214	298.364	296.073	304.083
284.121	279.665	286.164	289.685	289.073	288.648	287.571	285.69	282.141	286.497	290.123	289.551	287.743	286.754		291.377	287.079	327.758	328.598	319.355	334.828	342.633	334.248	337.246	327.999	342.874	338.962	330.843	328.719		284.725	282.058	286.168	291.892	291.982	287.945	286.929	286.531	283.156	289.715	291.156	290.716	289.107	287.769		304.583	316.679	298.497	296.476	305.146
284.161	280.364	286.236	289.981	289.803	288.774	288.481	285.965	282.655	286.935	290.715	289.734	288.213	287.108		291.861	287.35	328.205	329.025	319.846	335.24	344.28	334.795	339.75	329.095	343.203	339.152	332.328	328.377		284.95	282.42	286.564	295.621	293.095	288.373	287.407	286.228	282.293	289.031	290.516	290.334	288.24	286.827		303.58	317.079	298.165	296.361	305.019
283.914	279.992	286.45	290.054	289.336	288.692	287.894	285.784	282.023	286.253	290.179	289.719	288.201	286.456		290.684	286.663	327.758	329	318.627	334.481	342.339	337.04	341.994	330.146	342.564	340.456	333.223	329.16		284.93	282.849	286.585	301.745	293.854	288.229	287.907	286.04	282.763	289.757	290.604	290.193	288.444	287.171		302.819	316.083	298.609	298.483	304.844
283.912	280.087	286.457	289.964	289.784	289.211	288.262	286.071	282.51	286.595	290.284	289.786	287.983	286.974		291.23	287.209	327.867	329.648	318.775	335.375	341.467	338.397	344.561	331.82	341.964	338.816	332.12	327.041		284.906	282.913	286.886	304.621	293.867	288.385	288.375	287.356	283.261	290.314	291.386	290.99	289.102	287.546		302.768	316.364	298.559	298.754	305.053
282.724	279.23	285.948	289.165	288.77	287.84	286.98	285.951	282.638	286.598	290.52	289.929	287.796	286.819		290.884	286.792	328.555	329.356	317.616	335.074	340.731	338.954	347.397	333.034	342.448	337.753	330.708	322.648		285.412	283.126	287.081	305.451	294.552	288.967	288.895	287.24	283.122	289.968	291.01	290.308	288.175	287.273		303.421	313.607	298.35	298.78	304.641
283.507	280.076	286.378	290.211	289.723	288.882	288.031	285.775	282.697	287.32	291.038	290.742	288.485	287.031		291.502	287.43	329.664	331.023	318.924	335.648	341.997	341.979	348.967	331.775	342.618	337.094	326.612	320.26		284.968	282.604	286.308	304.657	294.06	288.505	288.552	288.121	283.523	291.271	291.426	292.572	289.23	287.747		301.987	307.527	298.382	298.387	304.042
283.331	279.579	286.313	289.954	289.279	288.807	287.75	286.038	282.755	288.092	292.085	290.712	287.937	286.816		291.525	287.325	331.044	331.948	317.52	335.227	341.852	344.896	349.835	330.027	343.025	333.72	322.583	314.945		285.437	282.651	286.475	303.054	293.45	287.953	288.173	298.454	284.507	297.144	297.204	302.875	293.627	291.146		301.742	305.442	299.145	299.024	304.264
284.327	280.603	286.92	290.638	289.659	289.14	288.27	286.762	282.979	286.712	290.665	289.607	287.63	286.111		291.299	286.976	330.801	333.085	319.037	334.972	342.829	342.697	345.061	324.529	341.159	329.514	317.883	311.391		284.461	282.097	286.39	301.356	293.243	288.193	287.795	305.404	284.581	299.575	304.148	311.349	296.688	293.628		298.622	301.854	298.714	298.296	304.144
283.795	280.122	286.616	290.568	290.057	289.157	288.389	288.681	283.733	287.549	291.309	290.2	288.373	287.103		291.941	287.783	332.074	334.666	320.595	334.821	343.158	341.575	342.906	320.792	337.493	326.226	315.148	309.643		284.91	282.42	286.506	300.276	292.859	288.351	287.578	311.171	285.129	298.721	306.541	306.763	292.484	295.149		298.245	298.113	299.044	297.868	303.037
283.238	279.915	286.534	290.374	289.691	289.182	288.292	290.367	283.919	287.053	290.995	289.392	287.597	286.542		291.192	287.06	333.096	333.508	319.988	334.469	343.188	339.869	339.553	315.994	333.288	321.298	311.768	307.098		285.446	281.869	286.821	299.174	292.557	288.626	287.961	306.149	285.745	298.28	305.533	303.49	290.702	294.481		298.034	295.267	298.307	296.929	301.006
284.099	280.852	287.061	290.747	290.089	289.699	288.492	286.709	282.854	286.889	293.504	289.785	287.549	286.175		290.867	286.898	333.447	333.651	319.85	334.513	343.373	335.393	335.816	313.073	329.758	317.046	307.988	303.423		284.394	281.371	286.273	297.003	292.439	288.273	287.363	306.683	286.442	300.22	304.276	302.116	290.516	293.711		297.4	294.768	299.048	296.941	301.171
283.555	279.704	286.748	290.454	289.584	288.767	288.235	286.266	282.281	286.137	289.825	288.703	287.138	285.673		291.197	286.968	334.396	334.253	320.449	333.817	342.423	332.927	332.312	311.45	327.128	314.564	305.942	301.297		284.665	281.508	286.266	294.952	292.108	288.152	287.341	310.309	286.251	296.388	304.001	300.366	290.055	292.856		297.712	294.018	298.515	296.586	300.875
283.453	280.045	286.755	290.243	290.336	289.33	288.454	285.599	282.115	286.356	290.398	288.794	286.929	286.031		291.114	286.834	334.841	334.235	320.998	334.362	341.869	330.439	327.54	307.737	324.984	312.198	304.486	300.062		283.926	280.667	285.396	293.461	291.193	287.411	286.527	294.418	282.976	295.723	301.985	298.157	290.07	291.787		297.468	293.523	298.312	296.232	301.123
284.066	280.631	287.133	290.86	290.011	289.383	288.357	285.85	282.204	286.121	289.891	288.81	287.091	285.773		291.224	287.652	335.074	334.875	321.271	335.187	342.307	329.831	327.054	308.282	325.306	312.301	303.686	300.008		284.114	281.755	286.528	293.074	291.772	288.013	287.078	290.492	281.962	293.362	299.138	294.934	288.367	290.772		298.15	293.84	299.09	296.985	300.87
283.288	279.58	286.162	289.728	289.063	288.45	287.732	285.277	281.716	285.884	289.868	288.319	286.682	285.459		291.514	287.641	334.814	334.401	319.99	334.948	340.903	328.096	326.15	307.495	324.825	311.332	302.77	299.39		284.431	281.105	286.287	292.671	292.115	287.701	286.873	288.838	281.812	292.087	296.427	293.626	288.257	290.014		298.041	292.895	298.752	295.825	300.797
283.027	279.54	286.237	289.81	289.447	289.049	287.892	285.366	282.389	286.093	290.041	288.961	287.159	285.73		291.512	287.578	332.749	333.49	319.904	334.848	339.133	329.668	326.979	307.66	325.123	311.932	303.08	298.994		284.681	280.766	286.021	291.227	291.84	287.799	286.837	287.913	281.697	291.432	294.722	292.212	288.128	289.438		299.063	293.399	298.462	295.597	300.861
283.243	279.954	286.265	290.442	289.365	288.386	287.925	285.749	282.104	286.111	290.31	288.925	286.985	285.509		291.159	286.819	331.244	333.482	320.32	334.404	335.57	330.135	326.633	307.353	324.369	311.668	303.063	299.13		285.236	280.914	286.31	291.029	292.191	288.188	287.336	287.818	282.026	291.106	293.319	291.291	288.394	289.053		299.34	292.896	298.565	295.391	300.828
282.48	279.352	285.551	289.267	288.737	287.837	286.525	285.479	282.15	285.864	290.094	288.751	287.129	285.654		291.066	286.999	328.642	333.527	320.753	333.796	333.704	330.248	328.243	308.737	323.907	312.476	303.254	299.187		284.487	280.734	285.677	289.909	291.558	287.88	286.973	287.052	281.843	290.287	292.106	291	287.96	288.9		300.666	292.633	298.326	295.453	301.048
282.395	279.189	285.272	289.366	289.035	287.968	286.766	285.041	281.926	285.734	289.733	288.441	286.776	285.359		290.925	286.518	327.341	333.312	321.369	333.878	332.59	330.31	327.878	308.129	324.098	312.282	302.17	298.436		284.757	281.093	285.856	290.195	291.474	287.712	286.991	286.27	281.554	289.553	290.895	290.03	287.735	288.417		301.053	291.297	298.41	294.844	300.151
283.499	279.74	286.348	289.951	289.526	288.584	287.531	285.603	281.715	285.787	289.211	288.49	286.219	285.229		290.867	286.86	326.209	333.694	321.009	334.726	332.032	330.907	328.454	309.077	325.378	313.019	303.193	299.202		284.789	280.5	285.977	290.086	291.667	288.002	286.897	286.153	281.559	289.523	291.216	290.084	287.903	288.052		301.862	291.894	298.554	295.145	300.816
284.175	279.964	286.685	290.322	289.89	289.513	288.297	285.207	281.549	285.683	289.511	288.075	286.45	285.22		291.609	287.222	325.636	334.206	322.704	336.069	332.241	330.767	330.031	309.832	325.248	313.289	303.038	299.34		284.96	281.17	286.284	289.992	291.689	288.262	287.303	285.697	281.668	288.84	290.609	289.791	287.846	287.916		302.778	291.806	298.273	295.168	300.688
283.586	279.939	286.106	290.037	289.783	288.716	287.417	285.22	281.896	285.49	289.092	288.367	286.648	285.327		291.745	287.753	324.482	334.165	324.039	336.79	332.874	331.773	330.812	311.383	325.888	313.792	303.762	299.764		284.648	280.626	286.162	289.875	291.83	288.127	287.058	285.159	281.716	288.505	290.516	289.545	287.944	287.521		304.326	292.762	298.278	295.55	301.286
283.502	279.663	285.859	290.337	289.736	288.888	287.578	285.638	282.229	285.536	289.673	288.942	286.772	285.505		291.038	286.644	322.285	331.673	324.275	336.166	332.915	332.272	332.674	312.404	325.826	314.553	304.766	300.325		284.767	280.727	286.244	290.311	291.675	287.707	287.172	285.297	281.372	288.514	290.822	289.735	288.119	287.688		304.91	292.579	298.135	295.469	300.907
283.801	280.199	286.392	290.168	289.838	289.146	287.8	285.425	281.7	285.914	289.683	288.425	286.713	285.446		291.885	287.527	322.487	332.191	325.378	337.718	333.557	332.254	332.782	314.129	326.553	315.122	304.714	300.8		284.627	280.763	285.609	289.952	291.713	287.895	286.92	285.794	282.143	288.685	290.832	289.981	288.346	287.474		304.264	292.915	297.8	294.682	301.276
283.332	279.636	285.747	289.699	289.727	288.711	287.425	285.285	281.989	285.967	289.752	288.649	286.578	285.749		291	286.673	321.986	331.441	324.618	337.18	333.64	333.207	333.718	316.179	327.35	316.211	305.456	301.206		285.573	281.271	286.428	290.433	292.18	288.132	287.562	285.488	281.537	288.37	290.589	290.119	288.36	287.404		306.269	293.549	298.421	295.611	301.128
283.367	279.965	286.422	290.056	290.661	288.897	287.826	286.158	283.014	287.227	290.963	290.051	287.998	286.724		291.418	286.994	323.248	332.463	324.943	336.718	333.883	333.361	334.56	317.906	327.633	316.967	305.42	301.227		285.125	280.689	285.923	289.873	291.652	288.148	287.326	285.287	281.009	287.452	289.785	289.37	287.432	287.005		307.361	293.879	298.303	295.242	301.562
283.718	279.841	286.013	290.189	295.056	288.944	288.219	286.175	283.05	287.166	290.58	289.186	287.441	286.319		290.978	286.65	324.1	332.401	325.693	337.157	334.1	333.003	335.59	319.7	328.728	317.915	306.42	302.317		285.023	280.445	285.987	289.866	291.636	288.154	286.753	285.75	281.728	287.885	289.91	289.748	288.449	287.491		307.832	294.376	298.124	295.232	301.799
283.279	279.913	286.253	289.99	303.076	288.748	287.682	284.552	281.339	285.224	289.284	287.635	286.023	284.752		291.784	287.648	326.423	333.835	328.756	338.17	335.868	333.261	336.93	321.321	329.359	318.896	306.561	302.869		285.366	281.411	286.805	290.359	291.578	288.003	287.305	285.924	282.678	288.782	290.471	289.666	288.742	287.676		308.863	294.782	297.777	295.068	300.484
283.079	279.491	285.879	289.779	305.528	288.917	287.763	285.063	281.902	285.543	289.504	288.309	286.499	284.767		291.325	287.235	328.064	332.848	329.31	338.683	337.387	332.352	338.61	322.382	330.151	320.126	307.334	303.98		285.224	280.614	286.352	290.022	291.834	288.283	286.858	285.574	281.045	287.817	289.949	289.194	287.517	286.806		309.695	295.265	298.32	295.774	300.985
283.346	279.262	286.247	290.004	302.863	289.106	287.855	285.243	282.142	286.056	289.792	288.621	286.955	285.828		290.837	286.625	329.35	333.654	328.278	338.928	337.607	333.91	339.875	322.834	331.329	321.449	308.804	305.429		285.72	281.461	286.456	290.634	292.065	288.741	287.446	286.04	281.924	288.228	290.46	290.077	288.33	287.233		310.291	295.284	298.227	295.276	300.398
283.549	279.81	286.333	290.196	303.578	289.349	287.907	285.098	282.054	286.182	289.892	288.373	286.865	285.75		291.492	287.481	331.379	336.065	330.371	340.469	339.017	333.962	341.467	322.991	332.789	321.598	309.522	306.611		285.066	281.067	285.971	289.891	291.538	288.193	286.619	285.428	281.368	287.652	290.1	289.785	287.887	286.932		311.808	295.088	298.733	295.465	300.999
283.549	279.48	286.459	290.352	302.041	289.385	287.893	285.678	282.822	287.034	290.646	289.696	287.643	286.473		291.438	287.15	333.563	336.607	330.163	340.558	339.628	334.575	342.849	323.45	334.564	323.519	311.704	308.888		284.848	280.847	285.912	289.369	291.422	287.71	286.47	285.84	281.417	287.9	290.309	289.485	288.143	287.239		311.403	295.501	298.291	295.357	300.833
283.209	279.575	286.357	289.866	299.416	288.95	287.955	285.122	282.463	286.15	289.89	289.249	287.303	286.173		290.758	286.187	334.381	335.774	330.066	341.025	340.583	334.34	344.101	322.79	335.683	325.377	313.299	310.345		285.015	281.289	286.191	289.939	291.895	288.347	287.438	286.384	281.662	288.009	290.875	290.482	288.447	287.712		313.089	295.867	297.874	295.882	301.401
283.319	279.888	286.472	290.423	296.145	289.236	288.013	285.627	282.788	286.156	290.321	289.165	286.996	285.717		291.706	287.103	336.117	339.337	331.161	343.267	341.964	333.321	345.226	322.511	335.782	326.09	314.337	311.806		285.32	281.217	286.315	290.234	291.898	288.656	287.356	285.586	281.24	287.831	289.801	289.916	287.947	287.294		314.449	295.711	297.513	295.92	301.044
283.661	279.859	286.603	290.253	293.655	289.379	287.973	285.423	283.14	286.253	290.396	289.342	287.549	286.359		291.029	286.771	336.723	338.459	330.675	343.978	342.219	333.327	346.091	322.388	336.115	327.064	315.961	314.712		285.673	281.018	286.316	290.099	291.737	288.992	287.553	285.543	281.166	287.961	289.798	289.683	287.909	287.091		313.895	295.386	296.929	294.996	301.159
283.52	279.646	286.673	290.585	292.607	289.544	288.722	285.279	282.703	286.79	290.52	289.659	287.704	286.277		291.695	287.562	338.645	339.002	331.472	343.646	342.653	332.283	346.687	322.009	335.71	327.422	317.937	316.029		285.664	281.384	286.614	290.405	292.083	288.922	287.474	285.292	281.822	288	289.929	289.547	288.161	286.993		315.298	295.903	297.952	295.524	301.792
283.252	279.947	286.476	289.978	291.233	289.008	288.303	285.793	282.561	286.387	290.53	289.578	287.58	286.427		291.929	287.109	340.265	339.199	331.824	343.853	342.701	331.534	344.407	321.317	335.715	327.72	319.719	317.042		285.072	280.62	285.38	289.121	291.239	288.181	286.718	285.691	281.432	287.825	290.135	289.881	287.859	287.423		315.11	295.178	297.513	295.85	301.853
283.222	279.001	286.385	290.048	290.911	289.019	287.735	285.419	282.049	286.029	290.004	289.051	287.639	286.288		291.988	287.773	341.551	341.458	332.066	340.724	344.091	331.885	343.28	321.272	334.96	328.005	321.271	318.062		285.742	281.823	286.457	290.544	292.465	289.108	287.691	285.823	281.729	288.032	289.768	289.312	288.154	286.835		316.668	296.273	298.055	296.319	301.92
283.673	280.164	287.096	290.366	290.66	289.236	288.187	285.655	282.056	286.341	289.975	289.065	287.802	286.349		291.317	287.377	341.665	341.102	330.262	339.282	343.236	332.362	342.073	321.414	333.579	328.335	321.538	318.756		285.507	281.11	285.804	290.438	291.753	288.755	287.42	285.608	281.649	287.835	290.341	289.779	287.986	287.408		315.899	295.462	297.244	295.212	302.412
283.267	279.649	286.627	290.182	290.451	289.237	287.808	284.961	282.168	285.683	289.699	289.1	286.664	285.882		292.373	288.33	341.631	343.807	330.829	340.426	343.828	332.274	340.661	321.529	332.729	328.162	322.066	318.091		285.032	280.484	285.463	289.558	291.616	288.334	286.56	286.179	282.009	288.781	290.193	290.056	288.324	287.875		316.636	296.908	297.452	295.84	302.757
290.836	280.697	286.992	290.57	290.633	289.479	288.395	286.468	283.485	287.142	290.975	290.154	288.091	286.985		293.689	287.848	337.906	344.754	331.429	339.527	343.032	333.387	340.101	322.306	332.736	328.198	323.036	319.763		285.289	280.788	286.018	290.024	291.791	288.781	286.983	286.333	282.194	288.668	290.294	289.665	288.512	287.351		318.247	296.675	297.595	295.586	302.661
324.769	292.668	286.946	291.32	290.981	289.444	288.554	285.525	282.666	286.668	289.782	289.322	287.854	286.723		300.605	290.063	338.306	344.072	332.987	339.209	343.356	335.104	338.426	324.212	333.904	329.501	324.317	321.033		285.889	281.598	286.464	289.895	292.581	289.426	287.687	286.241	282.058	288.121	290.096	290.29	288.157	287.382		320.155	296.16	297.267	295.462	302.865
359.847	328.793	287.29	290.643	291.239	289.204	288.07	284.731	281.297	285.501	288.99	288.695	286.874	285.529		308.669	298.36	337.966	343.171	335.186	339.422	343.5	335.787	337.118	323.694	334.954	329.867	324.557	321.221		285.429	281.295	286.127	290.352	292.545	289.265	287.421	285.818	282.11	288.561	290.37	289.957	288.099	287.371		320.711	295.861	296.855	295.151	302.91
354.703	343.526	287.053	290.574	293.215	289.475	288.392	285.916	282.175	286.591	290.154	289.465	287.568	286.614		306.817	300.805	336.385	340.602	334.275	339.709	342.903	335.042	335.68	324.619	335.215	330.434	324.438	321.783		285.4	281.156	285.897	290.111	291.999	288.919	287.778	286.333	282.254	288.741	290.947	290.309	288.392	287.317		321.142	296.091	297.489	295.639	303.667
326.241	321.248	287.289	290.659	292.93	289.26	288.071	286.449	282.952	287.162	290.451	289.826	287.762	286.345		300.08	295.708	335.174	337.478	330.844	337.904	341.48	335.817	335.265	326.021	336.644	330.998	325.278	322.76		286.1	281.513	286.265	290.503	292.22	289.131	297.561	286.304	282.482	288.674	290.203	289.808	288.167	287.317		319.221	295.959	297.057	295.365	302.102
324.319	309.105	287.758	290.868	294.264	289.996	288.611	286.916	283.343	287.178	290.593	289.783	288.293	287.221		300.206	293.291	330.62	332.854	326.88	333.367	336.489	338.815	337.322	328.139	339.827	334.043	327.618	325.279		286.001	281.961	286.465	290.957	298.739	289.79	328.316	286.77	283.404	289.008	290.207	290.321	288.606	287.888		320.107	295.79	297.049	295.202	303.359
326.635	307.48	286.952	291.159	294.164	289.59	288.211	286.369	282.757	287.22	290.672	289.997	288.359	286.955		301.005	292.831	326.74	329.116	325.781	330.797	333.391	339.723	338.022	329.273	342.023	335.643	328.443	326.702		285.225	281.013	285.843	289.664	329.833	289.275	355.671	286.647	282.828	288.565	290.055	290.003	288.241	287.401		320.779	296.226	297.357	295.533	310.117
320.709	306.831	286.966	290.445	294.163	289.146	288.142	286.1	282.653	287.09	290.488	289.779	287.834	286.873		299.312	292.735	324.57	326.458	324.686	328.519	329.878	341.563	341.226	331.318	344.617	337.447	330.908	328.545		285.365	280.859	285.806	289.816	369.588	289.417	366.829	286.82	282.767	292.568	290.555	290.134	288.129	287.225		322.082	296.679	297.002	295.462	318.191
311.806	303.852	286.125	290.114	292.448	289.122	287.84	286.154	282.623	286.728	290.658	289.835	287.826	286.691		297.254	291.415	322.41	323.296	321.265	327.126	327.3	339.028	342.895	331.768	347.066	337.396	331.047	328.948		285.914	281.787	286.358	290.727	386.281	290.019	369.886	286.45	282.372	309.957	290.572	290.042	288.565	287.396		323.549	297.252	297.229	295.7	321.308
306.323	299.713	286.529	289.909	291.783	288.891	287.903	285.761	282.297	286.346	290.151	289.317	287.449	286.798		296.196	291.437	321.446	323.344	317.758	327.167	326.022	339.22	346.061	332.744	349.322	338.135	331.471	329.155		285.896	281.648	285.918	293.524	355.341	289.775	365.403	285.778	283.126	334.722	291.009	290.56	288.504	287.533		320.879	296.547	296.871	296.033	314.775
301.275	296.226	286.731	290.334	291.375	289.104	287.315	285.907	283.062	287.058	290.914	289.911	288.328	287.391		294.9	290.231	319.987	322.546	315.41	326.252	324.539	339.345	347.172	332.275	350.331	338.694	331.892	329.287		285.633	283.38	286.023	302.57	346.87	289.674	369.948	286.308	283.352	348.209	291.906	290.876	288.502	287.582		318.651	296.409	296.957	297.852	311.951
296.638	291.227	285.366	288.921	289.305	287.773	286.505	286.295	283.283	286.721	290.966	289.78	288.037	286.997		294.26	289.466	320.651	322.906	315.324	325.942	324.326	338.426	347.018	331.155	348.806	337.226	330.773	329.063		285.89	284.465	286.696	309.428	341.473	290.581	374.972	285.974	282.389	343.028	301.068	292.292	288.317	287.358		318.694	296.363	297.863	299.407	311.06
292.85	290.258	286.296	290.078	290.08	288.835	287.546	287.018	284.172	287.389	291.708	290.411	289.113	287.922		292.909	288.749	320.6	323.333	314.281	326.436	323.861	338.506	342.531	329.811	347.483	335.367	330.833	327.099		285.981	283.647	286.637	309.66	336.107	290.211	375.008	285.724	282.791	325.665	328.033	306.18	289.291	288.205		317.068	295.915	297.245	299.365	306.894
290.398	287.084	286.078	289.726	289.732	288.517	287.478	287.526	283.669	287.839	292.09	290.229	288.209	287.325		292.814	288.558	321.868	324.412	315.051	326.855	323.983	336.119	340.448	327.71	346.217	331.349	328.356	323.493		285.631	282.681	286.372	309.04	327.564	289.802	358.736	287.599	283.05	315.009	345.256	334.417	292.237	290.646		314.899	294.946	297.234	299.08	304.833
288.429	285.926	285.924	289.796	289.526	288.64	287.195	287.454	283.938	287.651	292.781	290.618	288.657	287.422		292.26	288.291	322.788	325.153	315.591	328.423	324.7	334.956	338.753	326.771	347.377	328.971	327.058	319.883		285.298	281.987	286.224	305.99	316.13	289.523	339.057	293.209	285.567	311.744	344.773	341.684	292.751	294.679		312.583	294.422	297.524	298.61	303.01
287.424	285.568	286.555	290.483	290.313	289.457	287.848	287.432	283.593	287.728	292.405	290.52	288.713	287.138		292.357	288.368	325.074	327.246	316.639	331.113	325.939	330.481	335.757	324.42	344.763	323.393	321.898	315.267		284.957	280.94	285.563	302.371	308.585	288.511	318.074	297.031	284.346	307.053	335.988	325.892	291.895	296.243		312.35	293.15	297.461	298.334	301.857
287.036	285.049	287.576	293.962	294.974	296.772	290.652	286.726	283.713	288.108	292.615	291.188	289.694	288.166		292.073	288.12	328.511	330.555	319.215	336.046	328.74	324.912	333.281	319.09	342.36	318.378	317.443	311.869		285.838	282.711	286.865	301.786	305.242	290.03	308.393	300.579	287.116	307.707	339.358	324.601	291.865	299.013		312.11	293.557	297.362	297.903	300.781
286.97	284.548	287.83	292.782	291.621	290.938	289.876	285.422	282.357	286.337	290.531	289.294	287.226	286.35		291.518	288.027	333.146	335.014	320.456	339.005	331.8	322.107	329.984	316.219	339.082	316.552	313.257	309.891		285.341	281.628	286.287	299.164	301.033	289.655	300.887	295.88	283.119	301.46	334.948	322.228	290.038	295.293		312.788	293.739	297.472	298.154	300.63
285.772	282.784	287.17	290.971	290.083	289.667	287.981	284.719	281.841	285.847	289.65	288.242	286.763	285.972		291.886	287.712	335.234	337.19	322.132	341.47	335.039	319.829	325.651	316.044	336.359	314.284	311.99	308.578		284.973	281.165	286.242	296.861	297.765	288.946	297.327	294.155	282.341	297.919	330.327	320.404	289.298	292.938		313.478	293.005	296.556	296.725	299.127
285.912	283.45	286.752	290.431	289.878	289.154	287.935	284.863	281.469	285.474	289.562	288.704	286.641	285.655		291.181	287.501	336.603	339.652	323.245	343.352	335.605	319.567	324.502	314.894	334.304	312.546	311.457	307.548		285.298	281.125	286.119	295.486	296.884	289.387	294.242	293.448	282.824	294.658	324.105	317.562	289.979	292.745		315.204	293.994	296.974	297.033	299.609
285.33	282.687	286.78	290.257	289.736	288.95	287.83	285.274	282.192	286.332	290.071	288.836	287.481	286.216		291.859	287.79	339.445	341.662	325.087	345.121	338.1	319	323.766	314.355	333.032	311.978	309.633	306.916		284.939	281.136	286.174	294.754	296.026	289.262	292.379	290.894	283.369	293.32	317.106	313.126	290.2	292.145		316.654	293.864	297.189	296.694	299.449
285.236	282.166	286.571	290.292	289.803	289.184	287.875	284.525	281.59	285.709	289.548	288.32	286.973	285.638		291.114	287.037	340.375	342.937	326.756	344.162	339.073	318.914	322.761	314.533	331.093	311.889	309.296	306.607		284.818	281.483	285.894	294.569	294.795	289.423	291.007	289.883	282.677	292.028	310.028	308.114	289.702	290.717		313.461	293.08	296.76	296.165	298.482
285.21	281.855	286.72	290.387	289.951	289.356	288.286	284.964	281.671	285.769	289.581	288.533	286.765	285.624		291.225	286.8	339.902	343.213	328.388	344.962	339.768	319.122	323.722	314.979	329.409	312.163	309.702	306.514		285.465	281.19	286.167	294.915	293.972	289.297	290.318	289.124	282.409	291.512	305.826	302.766	289.251	290.014		315.049	293.11	297.574	297.108	298.763
285.138	281.584	287.014	290.803	290.309	289.72	288.439	284.688	281.762	285.563	289.623	288.589	286.839	285.616		291.329	287.22	339.983	344.197	330.242	345.431	341.188	318.683	323.381	315.673	329.64	312.477	309.665	306.414		285.203	281.337	285.787	293.67	293.548	289.145	289.562	287.281	282.197	291.162	302.536	299.357	288.485	290.177		313.684	291.951	297.19	296.608	298.535
284.599	281.268	287.37	291.223	290.297	289.992	288.438	285.519	282.498	286.492	290.084	288.972	287.24	286.202		291.204	287.071	340.164	344.38	331.938	345.652	341.514	319.741	324.544	316.359	330.147	312.391	310.15	306.805		285.075	281.201	286.392	293.404	293.491	289.316	289.093	285.699	281.178	289.258	299.764	295.222	287.528	288.95		314.05	292.225	296.868	295.962	298.025
284.27	280.956	287.094	290.568	290.666	289.602	288.298	284.976	281.608	285.936	289.864	288.026	286.798	285.509		291.546	287.038	341.63	345.388	333.692	346.902	341.122	320.886	324.8	316.568	330.383	312.703	310.92	306.78		285.792	281.345	286.574	293.025	293.63	289.949	288.953	285.225	281.324	288.966	297.266	293.212	287.549	288.303		315.772	291.828	297.125	295.984	298.535
283.843	280.327	286.479	290.379	289.823	289.6	288.08	285.148	282.325	286.213	290.45	289.037	287.424	286.205		291.225	286.971	341.029	345.139	335.882	347.432	342.739	322.449	326.049	317.513	331.337	313.93	312.098	307.703		285.143	281.118	285.986	291.997	293.271	289.381	287.988	285.23	281.426	289.043	295.221	292.687	287.964	288.461		318.084	292.318	297.465	296.544	298.377
284.529	280.619	286.562	290.356	290.549	289.795	288.06	285.448	282.468	286.63	290.619	289.383	287.632	286.543		291.603	287.36	340.598	345.009	338.44	347.671	343.663	323.205	327.713	318.644	330.858	314.114	313.008	308.22		285.226	280.832	286.138	292.402	292.91	289.571	288.091	285.456	281.729	289.408	294.025	292.114	288.199	288.339		320.123	292.42	297.496	296.919	298.464
283.885	279.915	286.285	290.33	290.265	288.834	287.852	285.203	281.906	285.956	289.543	288.656	287.346	285.699		290.48	286.021	340.565	343.799	338.673	346.62	342.531	325.378	328.602	320.382	331.739	315.85	314.944	309.853		285.706	281.115	286.438	293.947	293.161	289.817	288.249	284.945	281.48	288.693	292.178	291.247	287.579	287.71		320.644	292.724	297.592	296.893	298.642
283.968	280.085	286.681	290.589	290.453	289.72	288.225	285.635	282.428	286.422	290.344	289.012	287.466	286.084		291.081	286.907	339.991	343.905	341.118	347.851	343.494	327.538	330.57	322.049	332.688	317.081	316.246	310.926		285.53	281.069	286.165	294.414	293.104	289.727	287.851	285.397	281.868	289.064	292.712	291.332	287.914	288.076		321.999	291.997	297.144	296.665	297.987
284.076	280.351	287.01	290.577	290.655	289.548	288.003	285.127	282.012	286.117	290.135	288.938	287.611	286.171		291.395	287.126	339.52	344.51	342.98	348.329	343.895	327.954	331.271	323.034	332.505	317.023	317.197	311.565		285.511	280.937	286.014	294.726	292.675	289.984	287.847	284.97	281.408	288.322	291.051	290.219	287.475	287.533		325.152	292.634	297.567	297.164	298.525
284.162	280.622	286.76	290.548	290.461	289.236	288.096	284.947	281.785	286.152	289.708	288.417	286.697	285.32		291.934	287.312	339.399	345.02	344.998	348.693	341.971	330.285	333.439	326.064	334.764	319.213	319.433	313.579		286.105	281.471	286.474	295.974	293.554	289.772	287.9	285.216	281.554	288.365	290.89	290.424	287.452	287.555		325.292	292.351	295.57	296.982	298.116
284.004	280.273	286.638	290.423	290.576	289.361	288.042	285.298	282.103	286.56	290.185	289.399	287.351	285.879		291.512	287.439	338.176	343.542	344.674	349.838	341.617	330.877	335.424	327.533	335.746	320.521	320.818	314.622		285.941	281.151	286.267	295.601	292.755	290.214	288.129	285.916	281.93	288.565	291.306	290.572	288.289	287.922		327	292.362	294.926	296.14	297.862
283.528	279.774	286.011	290.123	290.422	288.993	287.815	285.005	281.868	286.189	289.747	288.625	286.988	285.868		290.962	286.638	337.447	341.906	344.397	349.176	341.957	332.301	336.381	328.644	337.375	322.212	322.194	315.983		286.577	282.201	286.941	295.377	293.374	290.623	288.52	285.504	281.852	288.335	291.197	290.858	287.948	287.798		327.818	292.855	295.528	296.896	297.963
284.121	280.385	286.65	290.629	291.076	289.755	288.351	286.1	283.15	287.221	290.757	289.884	288.11	287.012		291.66	287.026	338.054	342.214	344.751	348.569	343.396	333.252	337.897	331.282	338.183	324.266	324.033	318.232		285.751	280.842	285.615	294.094	292.118	289.356	287.093	284.644	281.414	288.026	290.556	290.002	287.735	287.504		330.958	293.208	295.022	296.419	297.781
284.046	279.944	286.498	290.726	290.796	289.476	287.946	285.674	282.627	286.904	290.583	289.632	288.119	286.61		291.992	288.002	340.647	343.966	346.851	349.603	344.745	334.752	339.571	332.235	337.99	325.917	324.976	319.001		286.119	281.101	285.919	294.059	292.259	289.6	287.722	285.124	281.809	288.291	290.791	290.406	288.073	287.888		331.802	293.875	296.132	296.979	298.798
284.091	280.358	286.802	290.512	290.781	289.467	288.334	286.168	282.92	287.264	290.463	289.682	288.197	286.947		291.253	287.024	342.614	346.275	348.052	350.224	345.159	335.321	340.555	334.051	338.736	326.322	325.192	319.982		286.064	280.953	286.03	293.705	292.623	289.818	287.683	285.767	281.633	288.406	291.167	290.758	288.505	287.965		332.983	294.223	296.208	296.828	298.593
284.085	280.174	287.104	290.959	290.771	289.958	288.388	285.378	282.695	286.804	290.638	289.424	287.892	286.479		291.734	287.4	346.379	349.958	351.27	353.873	348.937	335.16	342.036	337.058	340.282	327.269	325.959	321.058		285.989	281.392	286.073	293.762	292.742	289.691	287.714	285.328	281.719	287.693	290.465	290.203	288.315	287.703		331.806	294.622	296.254	297.449	298.878
283.565	279.866	286.83	290.502	290.917	289.644	288.154	285.948	282.894	287.538	290.818	289.64	287.814	287.005		290.613	286.706	347.678	350.912	353.781	356.771	349.934	335.908	344.94	339.263	340.63	329.146	326.938	322.13		286.339	281.664	285.875	293.571	292.97	289.365	287.868	285.113	281.893	288.141	290.253	289.984	287.938	287.573		331.128	294.524	295.766	296.579	297.837
284.359	280.295	287.635	291.32	291.672	290.245	289	285.372	282.898	286.736	290.095	288.913	287.199	286.119		291.242	286.855	350.722	353.134	354.824	355.959	351.249	337.876	346.911	341.641	342.768	330.433	328.06	322.913		286.429	281.364	286.156	293.021	292.538	289.399	287.697	285.177	281.735	287.909	290.692	290.613	287.951	287.566		332.172	295.151	295.798	297.059	298.327
283.762	279.923	287.413	291.062	291.017	289.538	288.278	285.749	283.094	286.863	290.39	289.389	287.624	286.262		291.621	287.234	349.557	349.468	352.453	352.656	347.902	337.598	348.169	344.104	342.927	330.37	327.622	322.184		286.134	281.632	286.332	293.199	292.938	289.689	288.031	286.321	283.975	287.037	289.92	289.905	288.025	287.313		330.272	294.49	295.866	296.887	298.572
284.515	280.428	287.983	291.604	291.307	290.305	288.95	286.136	283.416	287.625	290.781	289.779	288.393	287.2		291.675	287.041	347.898	344.333	348.486	348.63	343.76	338.395	349.936	346.896	344.16	331.187	328.086	322.544		285.717	280.954	285.441	292.78	292.312	288.802	287.409	287.031	283.968	288.292	290.494	290.667	288.435	287.428		329.297	294.314	296.016	297.247	298.848
284.241	280.371	287.041	291.153	291.145	289.563	288.309	285.7	282.594	287.421	290.76	289.348	287.845	286.516		291.195	287.476	344.636	342.082	346.492	348.009	343.126	340.495	353.432	349.694	346.794	331.57	329.115	324.043		285.902	281.243	286.389	294.876	292.908	289.2	288.621	286.576	282.647	289.683	290.621	290.197	288.295	287.598		324.188	294.971	295.967	297.514	298.997
284.393	280.411	287.042	290.797	290.738	289.305	288.137	285.958	283.499	287.582	290.717	289.752	288.21	286.813		291.482	287.184	346.067	342.478	348.037	346.593	344.081	342.923	356.143	350.596	350.037	333.217	330.67	325.101		286.437	282.714	286.899	301.194	297.451	289.98	293.895	286.352	283.115	288.68	291.298	291.134	288.853	288.363		318.434	294.579	295.842	298.305	299.017
285.302	280.696	287.105	291.16	291.418	289.781	288.805	286.122	283.227	287.452	291.083	289.897	288.059	286.677		292.405	287.946	347.029	343.93	351.395	348.703	345.626	345.293	356.394	353.596	351.185	334.59	330.959	325.186		285.609	281.222	286.425	303.983	300.398	288.854	298.932	285.59	282.017	287.567	290.397	289.876	288.418	287.768		316.853	294.784	296.215	299.4	300.14
284.999	280.333	286.822	290.476	291.02	289.667	288.632	286.28	283.408	287.533	290.757	289.618	288.04	286.64		291.775	287.117	344.031	339.051	348.415	349.213	344.136	348.736	359.801	354.542	353.749	336.269	331.474	326.909		285.836	281.553	286.371	306.432	301.71	288.654	302.34	285.496	282.139	287.698	290.458	289.867	288.027	288.245		316.66	293.986	295.448	299.069	300.132
285.086	280.878	287.006	290.43	290.802	289.329	288.279	286.457	283.909	287.673	291.145	290.013	288.276	286.945		291.446	286.798	340.29	335.844	342.935	345.072	341.906	352.93	364.2	353.197	353.727	338.144	332.132	326.903		285.744	281.358	285.858	305.004	302.453	288.502	303.492	286.394	281.907	287.786	290.416	290.423	287.896	287.982		317.763	294.851	296.272	299.288	300.629
285.179	280.819	286.338	289.89	290.318	288.713	287.901	286.054	283.182	287.049	290.625	289.638	287.904	286.663		291.885	287.627	338.631	333.595	338.399	340.828	337.666	354.904	364.954	348.2	354.933	339.71	332.259	327.819		286.007	283.284	287.818	305.131	302.245	289.01	304.566	286.898	282.819	288.006	290.566	290.735	288.381	288.351		316.406	294.994	296.088	299.485	300.15
285.732	280.667	286.512	290.225	290.679	289.419	287.826	286.148	283.574	287.157	290.84	289.776	287.621	286.677		291.825	287.146	332.437	331.468	333.264	337.906	332.325	356.149	364.316	344.208	354.965	340.903	333.167	328.588		286.393	283.029	288.36	302.975	302.249	289.518	303.791	286.93	282.484	287.762	290.345	290.163	288.289	287.833		316.128	294.768	296.215	298.555	299.862
285.576	280.282	286.206	290.04	290.029	288.908	287.335	285.965	282.63	286.883	290.848	289.633	287.552	286.601		292.123	287.518	329.649	327.632	327.912	333.036	327.447	355.766	358.095	340.08	353.133	341.82	334.341	328.397		285.495	281.694	288.534	300.31	299.253	288.686	300.852	286.786	282.702	287.848	290.253	290.457	288.035	287.987		316.832	294.269	296.69	298.442	299.971
284.917	280.926	286.157	289.67	290.192	288.71	287.286	286.038	282.761	286.797	290.477	289.941	287.899	286.933		291.948	287.178	323.71	325.81	324.815	328.815	323.474	355.003	356.349	338.835	349.414	341.272	333.413	328.933		284.521	280.723	286.442	298.385	297.602	288.121	301.012	287	282.752	287.845	290.537	290.393	288.483	288.056		312.324	293.734	295.884	297.936	299.338
285.361	280.698	286.362	290.031	290.2	289.091	287.645	286.25	283.194	287.105	290.803	290.014	288.059	286.805		292.305	287.456	319.785	325.203	320.259	326.898	320.935	350.296	355.099	337.767	347.767	343.148	335.356	330.949		285.413	281.779	286.267	297.866	300.712	288.765	306.645	287.205	282.745	287.633	290.221	290.436	288.402	288.056		311.406	293.574	295.213	297.509	300.004
285.534	280.673	286.672	290.436	290.12	289.416	287.96	285.859	282.717	286.855	290.589	289.798	288.088	286.739		291.374	286.897	318.163	322.173	318.584	325.45	318.81	346.401	349.618	337.03	347.094	344.26	338.18	332.139		285.305	281.257	286.072	296.703	305.704	288.143	312.992	287.215	282.892	288.447	291.27	290.98	288.761	288.507		310.209	293.188	295.407	297.035	301.141
284.043	280.038	285.692	289.203	289.374	288.004	286.996	286.083	282.531	286.825	290.554	290.186	288.378	287.132		291.979	287.191	316.385	320.124	316.902	322.342	316.827	344.684	343.568	333.929	347.01	345.039	337.747	333.012		284.835	281.258	286.357	296.709	314.023	288.228	317.134	287.618	283.043	288.105	291.084	291.649	288.97	288.588		309.343	293.554	295.267	297.188	302.895
284.275	280.014	285.569	289.556	289.945	288.511	287.261	286.474	283.383	287.841	291.254	290.777	289.032	287.379		291.496	287.522	315.666	318.308	314.698	319.413	315.852	340.123	342.379	334.545	346.506	343.966	339.306	333.445		284.927	281.533	286.951	303.761	338.763	289.453	323.703	287.409	283.073	287.555	290.566	290.722	288.228	288.355		310.592	293.525	295.648	299.135	307.5
284.353	280.434	286.034	289.978	290.018	288.771	287.712	285.537	282.684	286.714	290.692	289.803	288.288	286.729		291.288	287.004	314.689	317.713	314.09	318.734	315.983	335.46	339.408	335.482	346.863	342.652	340.193	333.512		285.196	282.003	287.01	313.166	393.615	291.697	331.796	287.503	283.72	288.506	291.15	291.627	288.915	288.321		309.772	294.172	296.364	300.986	318.74
284.548	280.485	286.245	289.878	289.747	288.783	287.513	285.469	282.653	287.252	290.868	289.775	288.421	287.498		291.47	287.201	315.194	318.774	313.755	318.784	316.682	333.087	339.109	334.617	344.031	342.857	340.555	332.574		285.202	282.119	287.002	308.999	434.824	307.624	336.483	287.941	283.876	289	291.672	291.593	289.768	289.215		308.28	292.95	295.242	299.585	326.008
284.23	279.945	286.099	289.825	289.887	288.426	287.382	285.966	282.738	286.949	290.724	289.685	288.437	286.972		291.595	287.155	316.382	320.115	314.259	319.132	316.59	332.928	340.435	335.255	345.173	340.864	340.005	332.731		284.539	281.377	286.187	303.744	328.108	290.935	338.176	287.948	283.693	288.519	291.235	291.504	289.669	289.332		308.004	292.18	295.165	298.39	305.577
284.31	280.48	286.329	290.306	290.183	289.259	287.838	285.688	282.596	286.941	290.926	289.995	288.163	286.924		291.761	287.093	316.718	320.443	313.906	319.199	316.503	331.644	339.961	329.968	346.439	338.989	336.671	332.989		285.215	281.564	287.616	302.099	326.012	288.743	336.921	287.431	283.754	288.251	290.672	290.979	288.617	288.084		307.115	291.533	296.082	298.354	305.497
284.152	280.355	286.223	289.545	290.041	289.006	287.291	285.881	282.47	286.915	290.649	290.065	288.103	287.146		291.36	287.114	317.145	321.499	314.016	319.23	316.416	331.9	339.968	329.093	345.954	339.105	336.421	333.738		284.891	281.37	289.764	302.112	325.283	288.602	332.177	287.709	283.991	287.977	290.708	290.866	288.688	288.164		307.498	291.298	296.394	297.567	304.259
283.781	280.013	286.174	289.785	289.949	288.71	287.21	285.443	282.85	286.964	290.817	290.255	288.128	287.186		291.688	286.916	317.249	322.084	314.72	319.622	316.455	331.421	337.555	325.986	342.674	339.816	333.358	333.426		285.43	281.866	286.601	300.936	322.587	289.036	321.33	287.901	284.053	288.374	291.016	291.632	288.881	288.497		307.475	291.823	295.989	298.332	304.546
283.983	280.033	285.558	289.741	289.632	288.655	286.893	285.465	282.521	286.78	290.572	289.889	288.256	287.186		291.378	286.393	317.446	323.05	314.916	319.619	316.066	333.333	334.303	322.98	343.15	338.222	331.007	334.191		285.456	280.936	286.123	298.364	312.571	288.538	313.356	287.345	284.113	288.268	290.79	290.948	288.47	287.991		307.468	291.575	296.068	297.626	302.49
284.019	280.57	286.475	290.089	289.788	288.715	287.244	285.218	281.891	286.518	290.568	289.475	287.756	287.012		291.414	286.845	317.516	323.744	315.696	320.056	316.655	330.366	331.69	321.31	340.159	336.158	330.924	331.561		285.491	281.507	286.734	297.861	308.248	288.701	307.31	288.061	284.023	288.43	290.657	291.095	288.294	288.072		307.366	291.931	295.91	297.484	301.513
284.874	281.093	286.583	290.648	290.36	289.203	287.915	285.427	282.141	286.457	290.658	289.702	288.088	286.911		291.562	287.043	316.72	324.907	314.771	320.413	317.148	329.16	327.701	319.777	337.984	333.76	330.203	330.866		284.481	281.248	286.261	297.001	301.672	288.378	302.324	288.849	284.179	288.508	291.357	292.006	288.778	288.854		306.27	291.757	295.958	297.551	300.654
284.417	280.754	286.683	290.829	290.691	289.549	288.155	285.81	282.524	286.771	290.772	289.816	288.175	287.136		291.587	287.006	316.62	325.705	315.606	321.32	317.347	328.527	326.533	320.058	337.613	333.582	330.088	330.213		285.653	282.301	286.641	296.483	299.514	288.985	300.035	293.254	284.296	289.699	291.852	292.538	288.371	289.779		306	291.844	295.439	297.049	299.673
284.224	280.467	286.077	290.315	289.769	288.542	287.354	286.285	282.826	287.187	290.87	290.047	288.485	287.106		291.762	286.711	315.446	325.412	315.854	322.259	316.423	325.565	325.872	318.597	337.078	332.691	327.735	328.896		285.56	281.686	286.579	295.227	297.38	288.68	297.582	296.55	287.936	302.714	309.674	310.176	293.281	302.565		304.724	291.025	294.84	295.956	298.579
284.258	280.292	286.255	290.133	289.854	288.73	287.358	288.264	284.376	288.076	292.269	290.854	289.322	287.881		291.261	287.078	315.854	327.364	316.732	322.788	317.018	324.174	324.834	318.264	337.002	330.668	327.59	328.155		286.05	282.293	287.386	295.556	295.962	289.346	295.842	306.748	290.226	309.028	320.773	309.613	292.829	314.314		305.776	292.91	296.518	297.23	299.309
284.177	280.781	286.41	290.533	290.233	289.26	287.421	288.29	284.061	287.678	292.228	290.775	288.491	287.488		291.731	287.593	315.923	328.574	317.736	323.873	317.049	324.319	324.012	319.14	334.034	326.653	325.21	325.704		284.995	281.361	286.186	293.985	294.703	288.284	293.581	293.923	285.586	307.686	319.064	303.372	292.263	313.62		305.467	292.179	295.909	296.562	299.254
284.438	280.471	286.23	290.476	290.178	289.313	287.691	288.992	283.903	287.857	292.157	290.331	288.293	287.439		291.004	286.966	316.037	330.882	317.462	324.966	316.791	322.962	323.281	318.488	332.257	325.076	323.581	324.548		284.776	281.313	286.275	293.672	294.26	287.923	292.191	308.963	304.384	330.505	334.687	317.884	298.321	325.504		305.767	291.818	295.425	296.306	298.247
283.776	280.119	286.251	290.272	289.906	288.874	287.392	286.788	283.186	286.96	290.719	289.84	287.925	286.959		292.084	287.659	316.664	334.023	318.969	326.047	317.69	318.823	321.551	316.993	329.094	321.599	320.332	320.371		284.37	280.763	286.1	292.36	293.342	287.628	291.104	292.041	286.73	308.459	322.298	301.923	291.511	319.314		307.166	291.739	296.075	296.344	298.801
283.69	279.836	285.854	290.159	289.628	288.569	287.113	285.574	281.939	286.187	290.146	289.224	287.353	286.325		291.185	287.146	317.236	336.216	318.387	327.492	317.984	317.001	318.802	313.803	326.295	317.988	315.558	318.064		285.163	281.55	286.29	292.764	293.55	288.258	290.953	288.752	284.308	303.698	319.333	297.076	289.238	312.439		308.545	291.72	295.517	296.244	298.404
284.368	280.345	286.468	290.73	290.381	289.744	287.72	284.99	281.753	286.016	289.829	288.468	287.212	286.391		291.139	286.967	318.053	338.401	318.921	329.726	319.828	316.467	316.287	312.008	323.973	314.356	313.778	315.636		285.374	281.202	285.987	292.827	293.163	288.693	291.043	287.312	283.341	300.324	318.259	296.468	289.254	309.305		309.61	290.924	295.488	296.453	297.834
284.147	280.311	286.485	291.199	290.241	288.983	287.731	285.289	282.03	286.087	289.983	288.822	287.232	286.248		291.899	287.482	320.932	341.766	320.428	332.977	322.135	317.588	316.212	311.221	322.657	311.711	313.35	313.761		286.04	281.848	286.633	294.989	293.739	288.491	291.056	287.275	282.486	298.973	317.057	295.355	288.252	305.154		310.378	290.858	295.794	296.903	298.412
284.122	280.699	286.732	291.082	290.271	289.893	288.011	284.89	281.757	286.05	289.626	288.554	286.812	285.833		292.061	287.677	323.178	344.508	321.751	335.512	324.874	318.164	315.502	310.971	321.025	310.485	312.827	314.232		287.109	282.311	287.266	298.816	294.567	289.332	291.644	286.71	282.538	296.278	312.721	294.736	287.977	302.779		312.629	291.362	296.274	297.605	298.467
283.948	279.994	286.668	291.054	290.013	289.578	287.904	285.881	282.355	286.589	289.893	289.248	287.704	286.735		291.114	286.914	324.043	345.089	321.806	336.196	324.822	318.765	315.556	311.433	321.396	310.599	313.074	314.93		287.436	287.869	336.467	305.725	298.739	289.803	292.001	287.028	283.4	295.749	309.264	294.646	288.701	301.12		313.104	292.333	306.703	299.088	300.165
283.762	280.07	286.449	291.192	290.229	289.646	288.028	285.026	281.617	285.833	289.634	288.826	286.881	285.983		291.206	287.417	327.034	347.279	323.58	337.522	327.867	317.519	313.687	311.299	320.361	308.766	312.646	314.614		285.693	281.861	286.483	299.919	294.204	288.479	290.928	286.743	281.849	293.124	304.537	293.228	288.346	298.512		311.886	290.944	295.597	297.601	298.062
283.229	279.373	285.352	289.89	289.196	288.427	287.308	285.486	281.666	286.546	290.169	288.803	287.527	286.62		291.598	287.568	328.738	348.131	324.744	338.38	330.679	319.58	314.156	311.553	320.316	308.97	313.122	315.68		285.922	281.914	286.298	299.387	294.12	288.609	291.062	286.613	282.438	292.649	301.057	292.746	288.332	297.446		311.046	289.732	295.066	297.239	297.534
284.134	279.919	286.815	291.255	290.305	289.959	288.301	285.803	281.837	286.273	289.944	288.621	287.202	286.277		291.077	286.935	330.708	349.656	325.753	340.253	333.658	321.288	315.113	311.655	320.931	309.22	314.363	316.426		285.825	282.028	286.637	299.29	294.192	288.69	290.256	285.668	281.941	291.196	298.388	291.704	287.471	295.997		312.467	290.877	296.247	298.199	299.049
284.282	280.605	287.086	291.709	291.007	289.692	288.342	285.838	282.019	286.253	289.585	288.779	287.002	286.089		291.77	287.497	333.045	352.057	326.698	341.305	336.542	322.609	314.88	311.171	320.579	308.674	314.761	317.211		285.625	281.917	286.426	298.695	293.427	288.273	289.556	286.23	282.224	291.104	296.544	291.752	287.778	295.094		313.178	289.636	296.089	297.406	297.768
284.668	280.677	287.592	291.709	290.46	289.733	288.515	285.766	282.041	286.103	289.729	288.55	286.981	286.312		291.241	286.854	333.756	352.197	327.31	342.365	337.188	325.066	315.859	311.872	321.094	310.339	316.375	318.66		286.003	281.901	286.625	298.885	293.128	288.623	289.436	286.024	281.874	290.606	294.813	291.713	287.992	293.922		314.712	289.745	295.661	297.388	298.146
284.509	280.464	287.26	291.516	290.584	289.82	288.667	285.74	282.316	286.487	289.829	288.734	286.994	286.17		291.607	287.153	336.047	353.582	329.856	344.288	339.694	324.87	315.234	309.972	320.645	310.219	316.709	317.498		285.692	281.304	286.117	297.714	293.035	288.045	288.844	285.811	281.771	290.13	293.611	291.222	288.201	293.674		316.31	289.087	295.426	296.767	297.727
284.866	280.715	287.759	291.833	291.028	290.11	288.841	285.641	282.421	286.671	290.68	288.904	287.652	286.443		291.756	286.783	336.56	353.07	330.469	343.402	340.306	325.8	316.01	310.612	321.469	311.052	318.339	318.721		285.749	281.005	286.014	296.834	292.585	288.153	288.456	285.484	281.695	289.68	292.136	290.734	287.692	292.668		317.269	289.859	295.833	297.266	298.049
285.379	280.618	287.485	291.716	291.093	290.099	288.647	286.39	282.768	287.008	290.671	289.277	288.155	286.863		291.873	287.491	337.448	351.775	331.599	343.72	340.637	326.942	315.516	311.302	321.442	312.022	320.912	320.683		285.427	281.196	286.037	295.784	292.583	287.934	287.975	286.046	281.652	289.036	291.79	290.768	287.722	292.29		318.766	290.079	296.201	297.025	298.253
285.26	280.132	286.763	291.164	290.267	289.368	288.368	285.86	282.134	286.479	289.832	288.737	287.449	286.652		291.308	287.202	337.112	350.052	331.789	343.397	341.081	328.725	316.932	311.87	321.636	313.758	323.698	323.842		286.056	281.343	286.267	295.479	292.92	288.397	287.973	285.719	281.707	289.378	291.399	291.042	288.01	291.702		317.306	289.121	295.809	296.691	297.967
285.849	280.783	287.19	291.533	290.932	290.015	288.763	286.002	282.395	286.782	290.278	289.345	288.289	286.433		292.145	287.447	337.803	348.879	333.291	343.884	341.485	329.02	316.756	311.79	322.136	314.675	325.076	324.829		286.028	281.485	286.381	294.034	292.804	288.253	287.73	285.272	281.613	288.508	290.737	290.182	287.64	290.841		320.697	289.816	296.243	296.777	298.191
285.273	280.91	287.417	291.294	290.817	289.939	288.839	285.688	281.895	286.508	289.896	289.304	288.001	286.694		291.894	287.42	336.744	346.55	331.586	344.27	341.073	329.849	316.809	311.354	322.311	316.093	327.268	326.318		286.048	281.612	286.159	293.247	292.88	288.451	287.766	285.303	281.23	287.95	290.405	290.372	287.732	290.765		319.805	290.59	296.384	297.147	298.981
285.023	280.506	287.074	291.155	290.82	289.781	288.625	285.633	281.945	286.514	289.816	289.091	287.826	286.438		291.618	287.065	337.402	345.131	331.713	344.627	341.532	329.363	317.215	311.779	322.861	316.819	328.887	326.255		286.184	281.448	286.367	291.985	292.993	288.535	287.809	285.601	281.421	288.581	290.516	290.254	288.06	290.563		321.174	289.472	296.08	296.764	298.545
284.311	280.098	286.823	290.993	290.403	289.737	288.846	285.781	281.893	286.387	290.068	289.474	288.136	286.897		291.356	287.083	338.097	344.065	332.975	343.678	342.022	329.411	316.637	311.503	321.952	318.601	329.969	327.374		285.895	281.407	286.408	291.429	292.778	288.441	287.877	284.621	281.045	287.662	289.943	289.694	287.171	289.667		323.448	290.012	296.151	296.038	298.087
283.9	280.226	286.857	290.682	290.681	289.777	288.663	285.181	281.278	285.361	289.41	288.739	287.384	286.176		291.629	287.047	339.262	344.35	334.233	344.377	342.1	329.37	316.47	311.069	322.619	319.772	330.61	327.443		285.776	281.434	285.732	290.89	292.451	287.977	287.322	285.989	282.064	288.37	291.111	290.983	288.395	290.39		325.965	289.71	296.195	295.718	298.245
284.351	280.636	287.459	291.023	290.964	289.912	288.694	285.62	281.828	286.49	290.052	288.939	287.867	286.758		290.996	286.731	339.465	345.261	335.291	344.496	342.67	329.158	315.499	311.184	322.687	320.138	330.557	327.028		286.254	281.755	286.769	291.529	292.911	288.418	287.963	286.078	281.547	288.434	290.991	290.535	288.289	289.613		325.351	289.434	295.786	295.716	297.673
284.133	279.953	286.59	290.834	290.376	289.749	288.125	285.052	281.184	285.718	289.297	288.558	287.416	286.023		291.5	287.024	341.802	346.465	337.552	346.32	343.271	329.783	314.853	311.394	323.154	321.554	331.37	327.17		285.917	281.044	285.755	290.675	292.456	288.157	287.546	285.426	281.536	288.12	290.378	290.478	287.98	289.147		327.889	289.471	295.669	295.69	298.018
288.049	280.099	287.297	291.45	291.134	290.178	288.786	285.737	282.009	286.319	290.159	289.453	288.22	286.994		292.519	287.319	344.331	346.315	338.059	347.799	343.38	330.081	314.146	311.134	323.264	322.227	331.672	327.019		286.608	281.482	286.633	291.226	292.774	288.973	287.851	286.362	282.166	288.56	291.242	291.123	288.701	289.902		331.495	289.87	296.524	296.235	298.807
294.769	280.296	287.903	291.527	291.065	290.062	288.568	285.769	281.786	286.17	289.913	289.054	287.955	286.596		293.787	287.103	345.368	345.13	339.397	349.414	343.44	330.766	314.46	310.621	323.089	323.594	332.842	327.422		286.386	281.738	286.127	291.37	292.929	288.666	288.085	285.909	281.997	288.659	290.744	290.786	288.501	289.059		335.01	290.003	295.752	296.185	298.074
296.475	279.97	286.587	290.388	290.509	289.77	288.063	286.013	281.908	286.547	290.195	289.791	287.905	286.597		293.886	286.541	344.23	343.096	337.075	347.835	342.622	331.884	315.013	311.599	323.387	325.719	333.618	328.076		286.546	281.349	285.809	290.993	292.519	288.364	287.225	286.426	282.357	288.763	291.145	291.066	289.129	289.56		336.432	289.582	295.999	295.941	298.405
298.045	281.013	287.865	291.182	291.213	290.345	288.869	285.319	281.624	286.173	289.94	289.102	288.068	286.816		294.112	286.616	343.326	342.547	336.777	347.782	341.671	333.62	315.584	312.017	324.385	327.364	335.066	328.824		286.438	281.456	286.122	290.805	292.442	288.658	287.974	285.889	281.675	287.645	290.551	290.199	288.01	288.633		334.309	289.656	296.322	295.603	298.067
297.195	280.544	287.443	290.762	290.682	289.964	288.462	286.945	282.845	287.053	290.939	290.1	289.065	287.937		293.864	286.446	342.009	341.294	335.277	345.415	340.832	335.852	315.824	311.5	325.07	328.871	335.557	329.045		286.9	281.991	286.785	291.532	293.007	288.922	288.25	285.918	282.123	287.857	290.572	290.472	288.124	289.12		334.736	289.622	296.147	296.108	298.123
296.038	280.471	287.41	291.069	290.678	290.274	288.551	286.293	281.996	286.628	290.327	289.837	288.664	287.22		294.045	287.138	341.479	341.863	335.098	346.035	339.271	338.133	318.229	312.339	326.754	330.647	336.309	330.695		285.847	280.801	286.192	290.691	292.552	288.465	287.505	285.864	282.123	288.232	291.235	290.861	288.472	288.821		329.116	288.922	296.123	295.715	297.942
292.783	279.721	286.976	290.305	290.557	289.598	288.15	285.528	281.808	285.912	289.69	289.032	287.997	286.851		293.745	287.275	340.008	340.864	334.316	346.392	338.037	341.14	319.954	312.967	328.418	332.797	337.356	332.599		285.882	281.255	285.838	290.657	292.248	288.211	287.174	286.054	281.821	287.785	290.379	290.411	288.122	288.201		325.027	289.42	295.849	295.933	298.271
289.554	280.042	287.384	290.735	290.85	289.543	288.292	286.166	282.368	286.728	290.537	289.933	288.65	287.429		292.413	286.756	339.764	340.817	332.959	344.984	335.928	342.407	321.98	313.652	329.698	333.708	338.185	333.376		285.829	280.789	285.995	290.415	292.273	288.281	287.655	285.59	281.709	287.857	290.322	290.607	288.644	288.401		323.99	289.194	295.647	295.648	297.708
286.938	279.911	286.911	290.28	290.277	289.799	288.153	286.16	281.855	286.764	290.44	289.483	288.459	287.318		292.223	286.932	339.633	342.212	332.35	345.002	335.168	345.319	325.717	315.807	331.706	336.179	340.318	335.568		285.833	281.119	286.602	290.454	292.399	288.245	287.596	285.983	281.533	287.688	291.005	291.063	288.224	288.229		324.114	288.985	295.971	295.711	297.641
285.776	280.418	287.527	290.989	290.734	289.823	288.414	285.571	281.59	286.271	289.876	289.562	288.037	286.556		292.422	287.941	340.339	344.952	332.5	344.992	335.596	346.467	326.601	316.08	332.28	337.169	340.796	334.788		285.406	280.7	285.716	290.373	292.34	288.455	287.634	286.902	282.3	288.382	291.21	291.351	288.715	288.905		325.914	289.667	296.001	296.001	297.957
284.924	280.14	287.15	291.084	290.654	289.876	288.511	285.811	282.406	286.506	290.371	290.086	288.462	287.415		291.358	286.688	338.95	345.711	331.371	344.858	335.017	348.566	328.228	316.873	333.289	338.182	341.141	336.004		285.912	281.082	286.082	290.91	292.567	288.659	287.494	286.196	282.185	287.79	290.594	290.953	288.224	288.742		326.406	289.026	295.86	295.595	297.395
284.338	280.249	287.466	291.068	290.642	290.109	288.028	286.292	282.198	286.495	290.154	289.501	288.253	286.711		290.96	286.773	339.209	346.602	331.486	345.506	335.64	349.449	329.902	317.753	334.02	338.289	340.367	335.442		286.149	281.495	285.88	290.532	292.374	288.647	287.349	285.647	281.857	287.824	290.57	290.987	288.525	288.418		327.901	289.432	296.222	295.999	298.072
284.043	279.855	286.699	291.163	290.435	289.842	288.094	286.457	282.435	286.78	290.56	289.641	288.303	287.15		291.826	287.308	339.002	347.76	333.143	346.973	337.048	349.736	331.449	318.142	335.025	339.495	340.933	336.945		285.967	281.325	286.151	290.829	292.256	288.486	287.384	285.757	282.164	288.061	290.792	291.065	288.463	288.337		324.871	288.356	296.085	295.632	297.371
284.02	280.179	287.292	291.013	290.858	290.061	288.199	287.41	282.896	286.666	290.369	290.202	288.922	287.26		291.481	286.989	337.945	348.19	331.438	347.298	337.24	351.028	332.514	318.573	335.402	338.611	338.923	336.328		285.23	281.111	285.926	290.124	292.345	288.991	287.277	286.351	282.333	288.269	290.443	290.97	288.345	288.404		324.725	289.069	296.811	296.129	298.299
284.267	280.375	287.275	290.998	290.814	290.126	288.255	288.719	283.63	287.25	291.243	290.241	288.355	287.439		291.786	287.419	339.568	349.041	332.919	347.697	338.476	351.672	334.248	318.576	335.847	338.695	339.306	336.253		285.224	280.792	286.171	290.369	292.055	288.677	287.285	286.576	282.591	288.332	291.065	291.586	288.579	288.984		323.952	288.461	296.425	296.294	297.429
284.472	280.04	286.991	291.129	290.444	289.934	288.374	289.723	285.646	288.674	292.768	291.389	288.964	288.324		291.312	286.597	339.105	350.785	332.589	348.73	339.814	352.516	335.856	319.919	338.018	339.522	337.661	336.862		285.913	281.605	286.354	290.511	292.604	288.707	287.884	285.924	282.497	287.948	290.647	291.234	288.265	288.482		324.986	288.426	296.068	296.033	298.051
285.001	280.919	287.733	292.082	291.332	290.276	288.676	290.605	286.466	289.32	294.301	291.144	288.985	288.107		291.444	286.83	339.953	352.293	332.223	350.335	339.864	352.341	338.427	320.52	340.121	339.579	335.426	337.687		285.931	280.958	285.97	290.18	292.445	288.635	287.551	286.127	282.67	288.531	290.65	291.529	288.365	288.458		323.445	288.353	296.118	295.79	297.834
284.103	279.607	286.872	290.745	289.966	289.82	287.944	292.923	288.169	289.321	294.777	291.122	288.501	287.884		292.093	287.303	340.65	353.323	332.412	352.329	341.929	351.751	339.021	319.799	340.732	339.32	330.71	336.108		285.767	281.068	286.002	290.103	291.892	288.768	287.486	285.904	282.219	288.247	290.793	291.528	288.026	288.384		323.374	288.122	296.325	295.61	297.848
283.882	280.101	286.882	290.742	290.304	289.949	288.156	294.561	290.109	290.2	293.376	290.468	288.274	287.08		291.293	286.692	341.349	355.034	331.298	354.191	342.771	347.855	338.487	318.023	338.66	336.543	327.775	332.852		285.295	280.862	285.984	290.383	292.422	288.83	287.46	285.638	282.415	288.025	290.729	291.358	287.972	288.115		319.821	288.666	296.38	296.623	297.724
283.961	279.908	287.46	291.621	290.358	290.007	288.309	288.021	284.165	287.69	291.348	290.204	287.99	287.003		291.632	287.313	342.312	356.175	330.977	355.483	344.487	343.104	337.009	316.679	339.026	333.623	324.179	330.846		285.67	281.298	285.759	289.948	291.827	288.623	287.349	286.565	283.168	288.771	291.315	292.232	288.942	288.696		319.41	288.052	295.9	296.078	297.916
284.059	280.064	287.446	291.106	290.518	290.257	288.964	286.833	283.198	287.341	291.165	290.12	287.655	286.897		292.386	287.718	344.682	358.507	331.048	356.752	345.715	338.868	334.675	316.09	338.639	329.337	321.802	327.612		285.787	281.467	286.273	290.706	292.754	289.191	288.025	286.648	283.276	288.727	291.446	292.147	288.908	289.032		317.681	287.927	296.543	295.85	297.954
284.17	280.452	287.419	291.579	290.603	290.469	288.828	286.765	283.25	287.542	291.332	290.136	288.487	287.457		292.307	287.74	347.647	360.216	332.605	358.6	348.316	338.451	333.39	316.475	336.181	327.998	320.171	326.156		285.061	280.917	285.995	289.806	292.333	288.89	287.04	286.548	282.742	288.427	290.892	291.547	288.428	289.01		317.047	288.485	296.572	296.752	298.234
284.774	280.567	287.401	291.854	290.8	290.568	288.804	286.674	282.982	287.268	290.702	289.867	287.62	286.779		292.245	287.926	349.375	359.782	333.225	359.242	349.882	335.414	328.975	316.264	334.999	324.081	317.988	323.831		285.978	281.481	286.398	290.667	292.671	289.81	287.901	286.468	283.284	288.645	291.053	291.704	288.224	290.243		317.146	288.014	295.988	295.681	297.923
292.916	280.814	287.908	292.038	290.619	290.571	289.153	286.653	282.83	287.036	291.051	289.72	287.54	286.863		294.022	287.167	350.124	360.363	333.134	358.655	349.393	335.616	327.817	316.595	333.468	322.809	317.299	323.269		285.851	281.785	286.026	290.312	292.828	289.561	287.907	286.591	282.129	288.837	290.896	292.528	287.956	293.384		319.107	288.373	296.374	296.125	298.183
318.476	282.244	288.839	292.722	291.67	291.065	289.424	287.178	283.725	287.414	291.322	290.086	288.009	286.986		299.417	287.5	350.669	360.294	332.209	359.036	349.162	336.8	327.986	316.197	334.61	322.879	317.481	323.217		286.331	281.563	286.361	290.673	293.065	289.914	288.542	291.486	286.739	301.262	298.474	305.692	290.032	302.766		319.365	288.715	296.938	296.766	298.508
338.023	281.843	288.561	292.169	291.158	290.962	288.881	286.849	283.217	287.391	291.31	290.21	288.342	287.249		303.772	287.538	348.514	357.365	330.483	358.601	346.233	335.603	326.809	315.537	332.788	321.616	316.922	320.862		286.633	281.727	286.401	290.603	292.963	290.051	287.989	297.749	288.059	324.279	312.684	324.719	293.122	312.474		319.779	288.928	296.41	296.736	298.479
338.511	282.489	289.103	292.251	291.406	291.022	289.314	287.348	283.665	287.651	291.061	290.073	288.39	287.345		304.742	288.318	346.627	354.4	329.96	357.893	345.642	337.104	328.503	317.532	333.385	321.991	318.388	321.063		285.828	281.791	286.254	290.652	293.034	289.842	287.964	304.131	290.477	335.552	326.605	331.214	293.076	316.94		317.81	288.084	296.171	296.452	297.97
335.375	282.747	288.089	291.677	290.746	290.664	288.882	286.694	282.656	286.841	290.715	289.594	287.368	286.602		302.737	288.032	342.141	345.977	325.165	350.681	341.469	338.341	328.824	318.281	334.362	323.684	319.782	322.611		285.978	281.802	286.541	291.056	292.651	289.878	287.793	297.75	287.458	335.275	330.987	327.52	290.775	315.619		319.246	289.014	296.46	296.362	298.351
335.535	282.452	287.568	291.314	290.656	290.209	288.566	286.496	282.891	287.07	290.798	289.443	287.447	286.749		302.854	287.465	334.951	338.272	322.17	344.35	334.207	338.341	328.89	318.121	333.527	322.588	320.008	322.452		286.938	282.508	287.126	292.673	294.017	290.549	289.202	294.451	286.467	329.43	330.311	321.015	290.415	313.584		317.293	288.077	295.49	296.296	298.4
334.263	281.957	287.9	291.166	290.069	289.524	287.923	286.734	283.01	287.308	291.053	289.699	287.838	286.856		303.184	288.082	331.28	333.735	320.737	338.899	329.848	338.411	330.574	319.126	334.141	324.679	322.252	324.232		286.519	282.216	287.02	298.246	296.638	290.211	291.512	295.301	287.535	322.357	330.805	318.044	291.64	311.11		314.207	288.229	296.122	297.95	298.903
331.825	281.74	287.466	291.258	290.796	289.872	288.406	287.097	283.294	287.178	291.324	290.076	288.328	287.437		302.523	287.344	325.616	330.485	318.445	332.873	323.612	339.487	331.03	318.391	335.145	325.51	323.396	325.056		287.187	282.826	287.672	312.19	303.106	290.279	298.843	295.902	290.396	315.526	326.297	315.452	291.544	308.289		313.574	288.07	295.667	300.766	300.091
323.906	280.89	287.392	290.759	290.122	289.984	287.762	286.176	282.681	286.986	290.604	289.495	287.523	286.542		300.723	287.541	323.012	327.622	315.693	330.769	320.166	341.178	333.683	318.609	335.553	326.714	326.432	326.612		287.295	282.892	288.526	325.999	308.482	290.16	305.03	290.16	286.504	310.836	318.158	310.018	289.353	303.45		314.268	288.57	296.185	303.728	301.58
314.074	281.18	287.509	290.887	290.872	289.969	288.34	286.185	282.439	286.601	290.541	289.481	288.125	286.656		297.977	287.003	321.782	326.861	314.293	329.597	318.546	344.055	336.032	319.959	336.989	329.546	329.821	329.591		287.775	283.16	288.925	331.262	310.838	290.439	306.809	287.698	285.175	306.502	312.012	307.537	290.123	301.585		315.018	288.803	296.585	304.652	301.936
305.627	280.914	286.967	290.551	290.582	289.456	287.775	286.531	283.086	286.966	291.303	290.299	288.63	287.514		296.813	287.558	321.553	326.331	313.863	327.563	318.687	344.955	337.254	318.452	337.273	331.47	332.128	331.671		286.459	282.849	287.595	337.003	311.538	290.22	310.011	287.033	284.471	304.467	306.167	303.519	290.173	299.462		308.018	288.878	296.495	305.593	302.187
298.477	280.204	286.744	290.563	289.638	289.146	287.779	286.446	283.035	286.913	290.729	290.14	288.573	287.176		295.662	288.024	321.494	327.252	313.508	327.636	318.355	346.276	337.026	318.416	339.102	333.736	334.37	333.127		285.792	281.735	286.929	327.474	313.17	289.44	312.38	286.226	283.231	302.04	301.028	299.903	288.43	297.3		308.249	288.289	296.007	304.09	302.331
295.314	280.974	287.266	290.818	290.867	289.761	288.18	286.56	282.901	286.547	290.481	290.109	288.107	286.987		294.144	287.247	321.038	327.165	312.969	326.863	317.28	348.077	338.618	318.528	341.151	335.692	336.157	335.197		286.59	282.375	287.395	322.78	317.255	290.662	317.102	286.819	283.362	300.286	298.371	298.189	289.685	297.015		307.909	287.935	296.127	302.336	302.71
292.709	280.972	287.651	291.088	290.932	289.785	288.344	286.135	282.283	286.521	290.388	289.46	288.531	287.128		293.322	287.239	321.637	327.507	312.847	327.03	317.484	349.905	339.019	317.983	342.83	337.402	338.753	336.593		285.837	281.777	286.94	320.34	316.541	289.602	318.355	286.354	283.488	299.467	295.891	296.179	288.939	295.384		307.086	287.484	295.135	301.649	302.47
289.133	279.488	286.153	289.84	289.516	288.468	287.496	287.154	283.659	287.573	291.6	290.805	289.4	288.329		292.783	287.374	322.508	329.253	312.877	328.138	318.205	350.718	339.636	317.303	344.365	337.987	338.826	337.196		285.684	281.935	286.745	317.129	312.993	289.635	319.759	287.112	283.583	297.697	295.171	295.369	289.249	294.848		308.547	288.073	295.411	301.383	301.534
288.529	280.298	287.158	290.338	290.22	289.618	287.926	286.974	283.2	286.915	291.506	290.306	288.89	287.969		292.635	287.339	323.58	330.663	313.795	329.33	319.07	353.149	341.027	318.305	346.634	340.506	340.63	338.598		285.989	281.549	286.562	311.761	308.874	289.831	314.621	286.05	282.716	295.29	292.854	293.658	288.822	293.893		306.754	287.921	295.239	300.033	300.74
287.153	280.953	287.198	291.321	290.907	290.065	288.343	286.389	282.765	286.971	290.676	290.354	288.467	287.64		291.853	286.674	325.796	332.201	313.438	329.669	320.436	353.823	340.526	318.118	345.719	340.445	341.089	338.502		285.712	281.539	286.713	308.288	303.477	290.052	306.152	286.539	283.704	294.781	292.96	293.269	289.408	294.406		306.297	288.342	296.046	300.193	300.593
286.527	280.706	287.147	291.138	290.439	289.566	288.479	286.353	282.725	286.504	290.498	289.829	288.408	287.208		291.347	286.773	327.082	333.714	313.397	330.584	321.865	354.869	341.552	319.112	345.06	340.781	340.803	338.862		285.3	281.675	286.42	305.647	300.061	289.99	297.858	286.882	283.395	293.657	292.616	292.933	289.542	293.965		303.168	288.888	296.329	299.89	300.328
286.14	280.092	287.012	290.656	290.415	289.294	288.174	286.962	283.256	287.217	291.039	290.172	288.633	287.438		292.082	287.237	329.097	336.679	314.16	333.284	324.28	356.346	343.308	318.036	346.541	342.84	342.224	340.02		285.36	281.382	286.169	302.673	298.743	289.347	292.674	286.988	282.775	292.578	292.183	291.95	289.298	293.152		302.494	288.168	295.871	298.882	299.695
284.981	279.895	286.691	290.635	289.852	289.628	287.938	287.067	283.307	286.784	291.064	290.574	289.051	287.709		292.54	287.44	331.102	339.599	314.783	334.827	326.949	354.539	342.575	317.308	342.009	343.691	342.267	339.928		285.352	282.018	286.804	301.93	298.513	290.259	292.142	287.415	283.671	292.374	292.378	292.366	289.622	293.323		301.521	287.751	295.504	297.837	299.021
285.118	280.54	287.271	291.227	290.174	290.086	288.372	286.879	283.39	286.663	290.879	290.329	288.714	287.46		291.985	287.657	332.364	343.015	315.46	337.684	329.063	354.693	341.034	316.827	339.785	343.123	341.563	339.467		285.018	281.337	286.676	299.561	297.207	289.499	291.211	287.194	282.963	291.511	291.68	291.562	289.525	292.801		301.353	288.423	296.112	298.518	299.318
285.417	280.405	287.632	291.227	290.634	290.071	288.631	286.737	283.231	286.883	290.966	290.425	288.679	287.35		291.281	286.981	333.391	345.53	315.629	339.598	331.556	355.129	340.287	317.269	339.127	343.697	341.943	338.747		285.297	281.603	286.319	298.257	296.221	289.289	290.236	287.836	283.265	291.136	291.754	291.232	289.315	292.338		300.163	288.151	295.511	297.886	298.967
284.766	279.908	287.46	291.148	290.102	289.943	288.418	287.544	283.836	287.532	291.598	291.079	289.337	288.28		292.051	287.296	335.076	349.286	317.079	343.019	334.613	355.399	338.729	317.909	340.078	342.938	340.956	338.489		285.592	281.993	286.789	297.248	295.097	289.421	289.564	290.086	283.72	291.64	292.525	291.92	289.645	292.293		299.494	287.576	295.137	296.976	298.256
284.388	280.182	287.788	291.972	290.595	290.198	288.206	288.308	284.616	288.167	293.042	291.062	289.44	288.511		292.525	287.968	338.447	352.408	318.87	346.908	337.865	352.969	336.054	318.084	339.328	340.048	337.134	337.248		284.894	281.141	286.234	296.355	293.834	289.277	288.864	297.171	285.395	292.852	293.402	292.048	290.016	292.662		300.61	288.337	295.908	297.759	298.725
285.013	280.479	287.815	291.869	290.863	290.62	289.313	286.258	282.83	286.947	290.789	290.435	288.212	287.159		292.141	287.264	340.002	355.329	319.729	350.081	341.229	351.11	331.564	316.99	336.14	336.908	332.742	336.155		285.599	281.901	286.758	296.218	293.997	289.519	288.986	303.286	288.787	299.192	298.905	296.572	292.074	295.893		300.419	288.387	295.843	297.634	298.338
284.912	280.625	287.627	291.858	291.143	290.508	288.926	287.148	283.112	287.437	290.961	290.349	288.855	288.001		292.316	288.062	341.887	357.938	322.295	352.177	343.378	348.921	329.657	314.771	334.275	332.997	327.425	335.437		285.756	282.144	286.811	295.999	294.122	289.457	288.873	304.177	291.712	311.386	306.108	305.99	294.588	298.906		301.512	288.699	296.369	297.711	299.078
284.974	280.632	288.645	292.284	290.811	291.214	289.396	286.85	282.905	287.455	291.343	290.423	288.637	287.749		292.323	287.927	343.141	358.84	322.976	353.509	344.401	347.442	327.431	314.384	333.716	329.958	323.354	333.446		285.437	282.031	286.59	294.725	293.707	289.171	288.686	352.878	323.978	350.255	352.947	360.54	309.932	311.434		298.894	288.602	295.594	296.896	298.509
284.284	280.513	287.718	291.987	290.788	290.614	288.831	286.233	282.211	286.546	290.444	289.499	287.882	287.428		291.575	287.239	343.355	359.151	322.873	353.338	345.94	347.66	326.341	314.236	333.815	327.238	321.53	333.011		285.273	282.068	286.69	294.467	293.665	289.386	288.651	288.253	282.42	309.95	303.091	303.783	289.683	296.227		298.548	288.166	295.705	296.409	298.221
284.659	280.382	287.443	291.548	290.847	290.625	288.771	286.192	282.38	286.302	290.841	289.165	287.686	287.2		291.777	287.348	344.731	361.139	324.717	355.802	347.72	344.841	324.092	313.506	333.871	326.074	320.175	330.576		284.99	281.474	286.253	293.539	292.873	288.686	288.372	286.915	283.165	305.43	301.041	302.717	290.253	294.683		298.884	288.336	295.89	297.2	298.578
285.379	280.239	288.383	292.108	290.422	290.396	288.576	286.91	282.613	287.242	291.265	289.739	288.237	287.761		291.641	287.217	346.085	360.534	325.991	356.366	348.173	344.186	324.505	313.049	333.936	324.935	319.817	329.838		285.62	281.723	286.549	293.914	293.392	289.463	288.653	286.391	282.4	304.028	300.968	301.359	289.005	294.62		299.284	287.961	295.005	296.437	297.896
287.742	281.748	289.186	292.346	290.958	291.031	289.316	287.27	283.362	287.302	291.474	290.259	288.513	287.661		293.028	288.116	346.79	360.786	327.782	357.353	348.519	344.66	325.145	312.323	334.787	326.07	320.022	330.113		285.297	281.96	286.5	293.241	293.551	288.788	288.378	286.36	283.32	303.186	300.874	301.496	289.791	293.485		300.034	288.009	295.098	296.488	298.126
288.956	281.266	288.592	292.576	291.616	291.09	290.265	287.055	283.46	287.458	291.585	290.253	288.27	287.561		293.03	287.663	344.503	356.591	328.735	355.367	346.1	346.251	327.838	312.875	337.448	327.274	320.326	331.394		284.663	281.269	285.961	292.553	292.449	288.704	287.944	287.01	282.985	302.231	300.016	300.437	289.617	293.309		300.85	288.28	295.331	296.552	297.764
289.956	281.633	288.875	291.964	291.613	291.312	290.066	286.574	282.773	286.862	291.024	289.795	287.768	287.308		292.798	287.226	342.252	351.99	327.303	352.599	342.368	348.047	330.868	313.054	339.688	328.733	320.479	331.24		285.369	281.377	286.388	292.593	293.216	288.704	288.35	286.011	281.98	299.292	298.711	297.931	288.574	292.475		301.09	288.388	295.737	296.587	298.607
288.719	280.417	287.936	291.717	291.079	290.597	288.906	285.724	282.237	286.288	290.688	288.986	286.864	286.64		292.489	286.821	339.35	348.436	327.57	351.3	340.671	349.866	334.765	314.105	343.634	331.307	323.065	333.245		285.869	281.998	286.641	292.718	293.591	289.145	288.787	286.443	282.793	298.022	297.929	296.87	288.871	292.555		300.715	287.792	295.038	296.09	297.877
289	280.627	287.893	291.668	291.137	290.315	289.057	287.296	283.088	287.563	291.538	290.548	288.669	287.959		293.257	288.297	339.463	343.567	327.842	349.971	338.785	353.398	337.526	314.448	345.644	333.321	325.296	334.935		284.973	281.476	286.005	291.512	292.461	288.272	287.499	286.065	282.793	295.646	296.372	296.054	288.607	292.186		302.017	288.75	295.338	296.742	298.615
288.515	280.912	287.703	291.444	290.88	290.687	288.778	287.162	283.555	287.417	291.926	290.514	288.374	287.45		292.266	287.346	337.148	339.077	327.074	347.326	334.944	354.11	340.059	314.605	346.861	336.35	327.699	337.436		285.604	281.811	286.974	292.42	293.656	289.271	288.57	286.365	282.943	295.003	295.765	295.673	289.439	292.381		301.329	287.798	294.931	295.607	297.974
286.489	280.226	287.455	291.002	290.752	289.799	288.583	287.818	283.832	287.591	292.156	291.136	289.125	288.445		292.145	287.301	336.953	336.294	326.14	345.404	333.257	354.286	342.961	314.776	349.276	338.894	329.727	339.521		284.398	280.924	285.565	291.008	292.529	288.075	287.107	285.768	282.139	293.129	294.027	293.671	288.516	290.987		299.583	288.049	295.276	296.068	298.004
286.268	280.246	287.305	291.402	290.843	290.006	288.099	287.899	284.122	287.998	292.196	290.614	288.839	288.396		292.099	287.111	336.897	334.399	326.435	343.389	331.194	356.632	343.797	313.337	352.405	341.608	332.671	340.901		285.375	281.76	286.469	292.296	293.715	288.919	288.131	286.208	282.323	292.875	293.993	293.714	289.532	291.348		300.49	287.889	295.157	296.426	297.959
285.677	280.17	287.334	290.914	290.994	290.058	288.436	289.083	283.929	287.713	292.041	290.746	289.078	288.156		292.343	287.775	337.16	334.51	326.496	343.113	331.66	360.276	346.731	314.503	354.321	344.997	335.405	342.244		285.683	282.209	286.674	291.921	293.373	288.997	288.136	286.318	282.773	292.586	293.716	293.577	289.476	291.218		303.056	289.246	296.635	297.802	299.693
285.627	281.337	287.798	291.44	291.22	290.667	288.866	289.295	284.68	287.904	292.331	291.148	289.141	287.641		292.281	287.277	338.211	334.654	327.625	343.215	331.966	355.92	345.949	312.535	354.683	345.578	336.803	340.899		285.24	281.225	286.224	291.477	292.889	288.651	287.725	286.389	282.548	291.956	293.064	292.683	289.331	291.18		301.974	287.492	295.061	295.693	297.391
285.198	280.687	287.682	290.894	291.432	290.434	288.783	288.866	284.182	287.201	292.123	290.755	288.609	287.632		292.527	288.038	339.642	336.346	329.035	345.574	333.503	355.453	347.205	312.129	353.403	346.293	338.231	340.393		285.283	282.249	286.45	291.725	293.109	288.849	288.109	286.549	282.454	291.669	292.401	292.37	289.333	290.782		303.138	289.076	295.689	296.914	298.406
284.716	280.189	287.333	290.933	290.901	289.889	288.764	289.192	285.646	288.392	293.022	291.875	289.54	288.369		291.944	287.559	341.666	337.721	329.358	346.633	334.519	357.496	346.637	311.965	355.08	346.534	339.128	340.321		285.736	282.093	286.551	291.962	293.013	288.89	288.107	285.167	281.844	290.201	291.746	291.001	289.182	290.145		303.356	288.008	295.52	296.462	298.271
284.465	280.26	288.03	291.384	291.145	290.115	288.75	287.444	283.934	287.591	292.284	290.768	289.119	287.594		291.952	287.781	345.653	341.454	330.704	350.24	337.727	354.741	343.297	312.057	352.087	340.945	337.135	337.58		286.195	282.231	286.295	292.363	293.56	289.63	288.758	286.519	282.277	290.025	292.099	291.373	289.074	290.631		305.044	288.483	296.272	296.885	298.661
284.787	280.767	288.989	292.296	292.051	291.562	289.512	287.488	283.527	287.293	291.881	290.893	288.831	287.795		292.42	287.853	351.087	347.878	333.972	356.415	343.692	353.01	341.008	312.115	350.338	337.777	335.7	335.779		286.011	282.415	286.971	292.064	293.473	289.561	288.435	285.958	282.619	290.116	291.58	291.273	289.596	290.166		306.035	288.515	295.64	296.801	298.445
284.624	280.392	288.119	291.847	291.484	290.719	289.51	287.365	283.526	287.35	291.548	290.757	289.184	287.742		292.117	287.617	354.946	352.713	336.042	359.474	347.877	349.031	336.481	310.552	347.079	334.082	332.872	333.409		285.852	281.625	286.483	291.585	293.219	288.642	288.117	285.315	281.311	289.282	290.809	290.526	288.338	289.677		307.449	288.997	296.11	297.317	299.027
284.656	279.894	288.141	292.714	291.57	291.167	289.673	287.052	283.114	287.384	291.691	290.034	288.521	287.667		291.179	286.945	354.269	356.187	337.104	361.283	349.526	348.814	334.867	311.516	345.968	333.079	330.424	334.68		285.948	281.837	286.417	291.785	293.356	289.216	288.729	286.401	282.791	289.067	291.285	290.94	289.198	290.295		309.349	287.961	295.811	296.547	298.274
285.025	280.598	288.722	292.779	292.12	291.259	290.089	286.832	283.018	286.951	291.214	290.105	288.649	287.305		291.555	287.528	357.091	360.997	340.198	359.901	352.315	349.935	334.185	311.723	345.667	331.244	330.671	334.249		285.982	281.822	286.319	290.987	293.146	289.272	288.093	286.269	282.3	289.193	291.122	290.946	289.363	290.344		311.106	288.398	295.788	296.628	298.408
284.778	280.745	288.862	292.632	292.129	291.222	289.857	286.791	283.012	287.19	291.471	289.748	288.189	287.311		291.936	287.797	358.482	363.74	342.651	358.764	352.237	346.272	332.852	310.326	344.202	328.732	329.144	332.192		286.919	282.158	286.965	291.798	293.538	289.8	288.272	286.054	281.644	288.774	290.844	290.807	289.204	290.191		313.889	288.532	296.044	296.627	298.61
284.508	280.35	288.611	292.529	291.613	290.848	289.612	286.848	282.991	287.233	291.343	289.821	288.702	287.637		291.801	287.56	359.04	365.292	343.083	358.056	350.789	344.719	332.617	310.73	343.373	328.642	328.651	332.991		286.231	281.827	286.764	291.518	293.422	289.045	288.216	286.332	283.285	289.651	291.408	290.885	289.878	289.985		313.749	289.085	295.816	296.541	298.371
285.06	280.712	288.464	292.225	291.8	290.694	289.308	286.637	282.902	286.908	291.428	289.973	288.355	287.505		292.176	288.17	358.391	365.204	343.036	356.542	347.566	345.146	333.738	310.855	341.786	327.954	327.09	332.772		286.505	281.646	286.409	291.723	293.365	289.41	288.395	289.965	283.954	290.929	292.321	292.118	290.307	290.604		314.513	288.534	295.809	296.838	298.518
284.447	280.114	288.434	292.158	291.397	290.323	288.773	286.623	282.695	286.657	291.09	290.001	288.366	287.351		292.326	287.592	352.8	363.773	343.33	354.14	343.306	345.671	333.973	310.882	342.333	328.482	327.708	334.023		286.67	281.837	286.738	291.562	293.19	289.269	288.226	294.799	284.233	292.754	293.93	293.081	290.887	291.702		318.399	288.924	295.841	297.049	298.771
284.348	280.496	287.742	292.261	291.891	290.817	288.971	286.549	282.707	286.934	291.324	289.948	288.206	287.343		291.986	287.694	351.218	365.358	342.842	353.46	342.44	347.007	333.594	311.145	343.646	329.572	328.923	334.475		287.62	281.987	286.888	293.432	293.257	289.223	288.309	296.936	287.263	297.247	293.787	293.257	292.156	292.869		321.692	288.446	295.525	297.374	298.694
284.69	280.24	288.159	292.362	291.759	290.938	288.955	286.747	283.023	287.285	291.47	290.308	288.448	287.404		291.972	287.284	348.66	363.879	343.57	351.623	340.175	347.009	334.374	309.491	344.36	330.463	328.417	335.21		292.155	283.511	287.858	307.869	297.046	290.353	289.394	295.287	285.992	303.093	293.879	294.789	291.249	295.201		324.043	289.052	296.091	300.617	299.402
284.664	280.168	287.94	291.832	291.287	290.579	288.927	286.719	282.846	286.912	290.752	289.962	288.145	287.65		292.956	287.79	349.47	364.078	344.855	351.877	339.841	347.024	335.621	310.348	345.064	332.078	330.818	336.414		299.149	284.632	287.848	329.56	302.541	290.324	290.002	302.705	285.483	306.247	292.718	293.658	290.315	297.166		329.081	289.425	296.091	305.025	300.791
284.304	280.127	288.006	292.367	291.847	290.621	288.806	287.524	283.623	287.97	292.371	290.936	289.391	288.278		292.733	288.069	347.662	362.238	345.249	352.015	338.862	346.825	336.225	309.722	344.603	333.169	331.976	336.665		297.861	285.12	289.95	338.915	304.529	290.553	290.312	316.646	299.175	316.821	298.125	296.282	291.215	298.772		329.668	289.526	296.314	306.65	301.156
285.105	280.684	288.192	292.338	292.381	290.651	289.53	287.168	283.121	287.369	291.652	290.715	288.832	287.767		291.91	287.393	347.543	361.394	346.495	352.371	338.148	348.173	337.499	309.552	346.531	334.912	332.699	337.724		295.592	286.177	289.779	338.922	304.876	290.265	290.398	300.206	292.261	312.657	294.606	294.672	291.119	299.224		330.839	289.454	296.149	306.133	300.844
284.48	280.179	287.914	292.143	291.875	290.608	289.122	286.544	282.49	286.498	290.873	289.767	288.354	287.313		292.414	287.647	348.398	360.085	347.861	352.003	337.798	350.266	338.571	309.163	348.255	337.222	334.554	340.097		291.509	285.263	289.042	336.51	305.594	290.034	291.124	288.116	283.695	306.441	292.283	292.384	290.471	297.409		333.676	289.175	296.221	306.282	300.739
284.256	280.206	287.499	291.506	291.375	290.62	288.596	287.125	283.151	287.047	291.635	290.204	288.638	288.104		292.307	287.904	349.503	358.293	347.956	353.808	338.38	351.624	340.467	310.012	351.262	338.973	336.407	341.967		288.527	284.497	289.666	328.351	306.424	289.965	290.757	287.392	282.833	303.821	291.25	292.023	289.787	295.123		332.827	288.096	295.942	303.823	300.933
284.169	280.117	287.969	291.741	291.96	290.245	288.477	287.144	283.098	286.929	291.366	290.188	288.841	287.884		292.086	287.803	351.308	357.412	347.949	355.138	338.489	353.545	342.617	310.263	352.9	340.632	337.989	343.272		287.777	282.765	287.562	322.584	308.203	290.107	291.396	287.549	283.324	302.362	291.6	291.571	289.96	293.731		333.737	289.036	296.299	303.369	301.429
284.788	280.654	288.809	292.495	292.533	291.568	289.708	286.656	282.95	286.237	291.336	289.849	288.062	287.421		292.58	287.479	352.826	356.958	347.732	355.832	338.664	357.126	346.067	310.396	355.55	342.316	338.04	345.041		287.19	281.895	286.454	317.18	306.762	288.98	291.033	290.088	282.672	298.558	291.739	291.534	290.148	292.348		333.958	288.348	295.837	302.737	301.343
284.579	280.464	288.349	291.556	291.925	290.731	288.94	287.568	283.805	287.301	292.265	291.033	289.308	288.136		292.158	287.947	354.93	356.776	347.219	357.41	340.09	360.362	346.948	310.919	357.174	345.228	340.332	347.022		286.917	281.999	286.438	314.451	306.497	289.195	290.826	286.85	282.167	296.277	291.239	290.99	289.927	290.675		332.34	288.373	295.643	301.419	301.095
284.815	280.61	288.608	292.173	292.216	291.058	289.294	286.932	283.338	286.945	291.681	290.167	288.84	287.646		291.745	287.177	354.821	357.271	347.226	357.806	341.081	360.703	346.046	307.65	357.476	343.659	340	346.822		287.215	282.611	287.443	311.526	306.345	290.095	291.318	286.522	282.033	293.93	291.58	291.001	289.459	289.599		331.059	288.605	295.716	300.431	301.362
284.23	280.012	288.167	291.672	291.833	290.764	288.603	287.756	283.406	286.95	291.925	290.417	289.074	287.666		292.518	288.102	357.613	358.624	350.125	358.94	342.756	361.471	346.178	307.038	357.631	342.566	339.443	346.566		286.198	281.592	286.178	308.745	301.172	289.042	289.804	286.653	282.341	292.545	291.22	291.413	290.168	289.378		326.592	288.139	295.761	300.118	299.866
284.879	280.534	288.583	292.277	292.146	290.909	289.518	287.314	283.573	287.29	292.12	290.634	288.678	287.636		292.187	287.584	358.594	359.897	350.518	359.83	344.652	362.251	347.492	306.963	356.874	342.53	339.217	347.347		286.417	281.76	286.719	307.756	298.871	289.548	289.407	286.45	282.65	291.271	291.607	290.897	289.525	289.023		326.299	288.659	296.398	299.987	299.896
285.292	281.006	288.806	292.696	292.533	291.336	289.762	287.28	283.143	286.262	291.297	289.978	288.037	286.971		291.985	288.091	358.352	360.887	351.327	361.063	346.13	362.605	347.521	305.932	355.565	342.281	337.46	346.764		285.579	281.341	286.078	305.194	296.337	289.041	288.77	286.545	282.404	291.156	291.878	291.261	290.001	289.191		323.103	288.277	295.63	299.654	299.076
284.027	280.178	288.331	291.813	291.967	290.643	289.018	287.353	283.392	286.73	291.991	290.425	288.644	288.017		292.117	287.544	360.104	362.216	352.757	362.119	348.262	362.574	347.842	305.176	354.665	342.75	337.794	345.998		286.026	281.733	286.374	304.027	295.993	289.236	288.807	287.233	283.212	290.413	291.801	291.482	290.27	289.41		319.534	288.417	295.659	299.1	298.718
284.606	280.34	288.791	292.307	292.559	291.46	289.726	287.144	283.468	286.796	291.703	290.226	288.53	287.402		291.9	287.384	362.079	363.662	354.063	362.304	349.742	360.757	347.918	305.417	354.279	341.537	337.878	346.17		285.716	281.515	286.256	302.192	294.63	289.14	287.449	286.227	282.191	289.524	290.701	290.643	289.923	288.882		321.042	288.746	296.119	299.786	299.323
284.132	279.737	288.222	291.878	292.106	291.001	289.361	287.46	283.496	286.907	291.849	290.557	288.898	287.981		291.895	287.645	363.768	364.765	354.212	364.312	350.073	361.48	349.529	305.534	355.679	342.517	339.211	346.911		285.728	281.484	286.351	300.72	293.881	289.167	287.943	286.489	282.274	290.365	291.214	290.998	289.785	288.714		321.376	288.686	296.418	298.535	299.29
284.246	280.392	288.299	292.36	291.879	290.831	289.186	287.684	284.041	287.109	291.731	290.394	288.84	288.318		292.432	287.759	364.545	366.17	355.624	365.458	351.702	359.593	348.5	305.688	354.859	341.778	338.637	346.627		286.351	282.217	287.07	299.96	294.436	289.824	288.779	287.039	282.754	291.799	291.634	291.717	290.392	289.293		320.489	287.897	295.506	297.295	297.998
284.913	280.81	288.813	292.698	292.321	291.688	289.785	287.773	284.244	287.481	292.571	291.02	289.064	288.545		292.531	287.846	365.585	366.387	356.774	367.273	351.602	361.204	348.806	304.782	355.17	341.315	336.87	345.405		285.654	280.989	286.169	297.762	293.235	288.947	287.63	287.278	283.032	299.714	291.887	291.292	290.205	289		320.891	288.331	295.987	297.708	298.484
284.981	280.734	288.755	292.469	292.699	291.467	289.511	287.947	283.758	286.863	292.323	290.792	288.746	288.261		292.302	287.376	363.84	363.557	357.207	365.787	351.673	361.065	347.981	303.857	353.197	340.412	335.553	344.548		285.667	281.018	286.309	296.539	293.15	288.637	287.424	286.037	282.919	319.43	291.186	291.073	289.868	288.425		321.327	288.92	296.578	298.336	299.357
284.886	280.267	288.717	292.674	292.391	291.288	289.745	287.813	283.764	287.099	291.77	290.509	288.957	288.369		292.97	288.352	364.915	364.067	358.955	368.713	352.969	363.083	347.653	304.717	353.742	339.16	334.901	344.493		285.618	281.927	286.375	296.509	293.221	288.914	288.035	287.15	283.246	336.946	291.497	292.211	290.093	289.555		322.248	288.748	296.449	298.402	298.977
285.193	280.356	288.361	292.347	292.307	291.317	289.797	287.694	283.832	286.888	291.598	290.407	288.451	287.811		292.837	287.878	365.388	362.541	360.279	369.418	354.247	363.207	348.46	305.438	354.155	339.245	333.071	344.42		286.172	282.181	287.277	295.94	293.735	289.517	288.773	288.725	284.416	349.324	293.612	296.596	290.05	295.503		318.589	288.342	296.322	298.13	298.942
296.729	280.707	289.069	292.963	293.313	292.334	290.094	287.845	284.001	287.239	292.174	290.905	288.74	288.208		294.818	287.469	366.374	362.119	358.439	371.014	355.21	361.945	347.304	304.651	355.218	337.928	332.176	343.878		286.694	282.611	287.215	296.182	293.942	289.87	288.969	294.038	288.335	359.498	300.605	309.487	292.05	310.233		318.409	288.878	296.039	297.485	298.029
320.894	281.109	289.219	293.137	293.138	292.065	290.2	287.733	283.982	287.847	292.849	291.04	288.827	288.348		300.484	287.763	366.845	361.068	358.705	371.105	355.412	364.367	348.444	303.734	356.062	338.476	331.538	342.991		285.94	281.821	286.406	294.857	293.246	288.973	288.125	324.422	290.715	359.431	305.374	318.607	292.015	320.677		320.351	289.223	296.679	298.532	299.17
329.201	280.636	288.873	292.258	292.425	291.607	289.651	287.748	283.778	287.373	292.532	291.018	288.738	288.074		302.599	288.348	365.509	359.367	358.411	370.927	355.29	367.586	347.945	303.553	357.021	339.335	331.711	340.791		286.848	282.433	287.386	297.469	294.783	289.638	288.614	304.581	300.77	367.817	316.063	333.054	296.829	329.699		320.812	288.993	295.981	297.89	299.004
313.729	280.6	288.936	291.812	292.599	291.222	289.743	288.108	283.538	287.092	292.174	290.359	288.268	287.326		298.993	288.145	363.087	357.517	359.295	369.59	354.254	371.696	350.758	303.974	357.359	340.019	330.321	341.986		288.271	283.763	288.448	300.288	297.158	290.83	289.405	297.885	290.483	357.176	313.747	323.822	291.393	323.969		321.877	289.406	296.427	298.492	299.192
310.992	280.677	288.822	292.147	292.981	291.438	289.821	288.042	283.648	287.303	292.252	290.971	288.691	287.956		298.209	288.01	365.112	354.547	361.497	370.784	352.44	375.326	350.159	303.175	359.315	341.17	330.315	342.258		289.327	285.49	289.343	304.184	297.247	290.386	289.171	314.136	304.165	361.628	317.893	325.069	291.068	321.462		318.555	289.517	296.912	299.134	299.433
309.571	280.547	288.732	291.824	292.804	291.259	289.681	287.889	283.655	286.67	291.833	290.803	288.109	287.838		298.124	287.985	367.385	356.57	365.71	371.642	352.958	379.351	351.06	303.903	361.569	342.86	331.327	344.493		286.52	282.196	286.737	300.161	296.327	289.272	288.332	290.086	285.232	346.653	319.506	321.346	290.313	322.63		314.605	288.732	296.198	298.234	298.772
305.745	280.482	288.776	291.854	293.203	291.299	289.823	288.48	284.172	287.532	292.901	291.319	288.894	288.274		297.699	288.148	367.792	358.878	370.875	372.856	356.264	382.202	351.424	303.858	363.945	345.696	333.669	346.777		286.68	282.371	286.972	301.122	296.529	289.17	288.786	288.426	285.058	337.128	327.665	322.091	290.176	319.039		315.133	288.367	296.087	298.529	299.051
301.016	281.33	289.285	292.674	293.402	291.806	290.318	288.739	284.459	287.77	292.638	291.155	288.786	288.116		295.583	287.363	367.525	359.773	370.423	373.876	357.209	380.177	352.49	303.585	363.42	347.321	333.896	346.193		287.087	281.69	286.497	300.701	296.281	289.041	288.054	287.058	283.894	331.012	315.303	328.187	290.67	315.349		315.814	288.253	295.937	298.36	299.297
295.31	280.085	288.598	292.08	292.792	291.156	289.199	288	284.088	287.255	292.344	290.859	288.478	287.808		295.212	288.454	366.75	363.747	372.493	372.928	357.382	378.696	354.253	303.624	364.177	348.111	334.114	346.711		287.335	281.88	286.306	300.083	295.714	288.947	288.119	286.237	283.466	323.237	307.477	312.165	291.865	311.178		313.14	288.025	295.363	297.97	298.415
291.309	280.954	288.933	292.577	293.474	291.781	289.954	288.884	284.881	287.422	292.834	291.004	288.871	288.254		293.727	287.804	361.82	364.726	374.101	374.111	355.682	372.902	354.701	303.834	363.735	350	335.623	347.267		287.229	282.066	286.737	298.855	294.567	288.993	288.309	287.48	284.193	317.323	302.74	307.222	289.666	307.532		309.255	288.607	296.094	297.924	298.721
288.218	280.299	288.389	292.17	293.335	291.121	289.843	288.495	284.429	287.874	293.241	291.572	289.522	288.537		292.727	287.432	363.23	363.29	374.634	372.184	356.527	367.399	355.427	302.629	363.31	350.385	335.269	348.258		287.175	281.742	286.321	298.11	294.89	288.808	288.265	286.69	283.38	312.96	299.308	302.987	288.954	303.944		304.047	288.557	296.075	297.902	298.605
286.735	281.082	288.209	291.815	293.04	291.278	289.341	287.553	283.714	287.031	292.024	290.844	288.409	287.972		292.857	287.763	364.193	361.12	373.492	371.842	355.264	361.873	350.806	302.341	358.574	350.504	336.922	349.279		286.896	282.088	286.727	297.231	295.01	289.691	288.449	286.719	283.331	309.465	298.043	300.915	289.113	301.226		300.05	288.882	296.187	297.821	298.671
285.737	280.018	288.489	291.879	292.652	291.019	289.658	287.36	283.744	287.18	292.072	291.085	289.063	288.264		292.983	287.665	363.102	361.428	369.375	370.356	354.269	357.424	349.743	302.294	357.917	348.385	337.762	348.573		287.192	282.21	287.037	297.042	294.6	289.435	288.621	286.023	282.857	306.471	295.756	297.013	288.886	298.489		299.651	288.532	295.896	297.619	298.201
285.517	280.577	288.871	292.342	292.946	291.376	289.933	288.064	284.087	287.475	292.517	291.348	289.565	289.174		292.864	288.386	359.737	360.977	363.19	366.375	352.897	354.439	349.102	302.128	357.245	346.862	339.185	348.733		286.727	282.345	287.012	296.463	294.505	289.674	288.856	286.512	283.106	302.686	294.199	295.178	288.647	296.207		298.442	288.825	296.198	297.593	298.67
284.901	280.33	288.218	291.672	292.294	290.831	289.348	286.75	283.057	286.543	291.566	290.467	288.289	287.559		293.139	288.441	359.626	361.289	360.968	362.051	352.252	351.645	345.44	302.265	353.511	346.802	339.315	349.583		286.334	282.29	287.323	295.747	294.372	289.806	288.971	286.136	283.232	300.611	293.422	293.865	288.396	294.06		298.222	288.528	296.131	297.696	299.136
285.148	280.512	288.282	292.236	292.769	291.064	289.665	287.68	283.85	287.212	292.14	290.952	289.216	288.605		292.258	287.744	360.099	361.574	357.052	359.704	350.765	350.075	344.917	301.269	353.049	344.263	340.326	348.076		286.207	282.131	286.447	295.007	293.939	289.297	288.327	286.506	283.129	299.588	292.578	293.022	288.586	293.143		298.216	289.219	296.587	297.984	299.1
285.228	280.65	288.381	292.241	292.729	291.134	289.649	287.037	283.408	287.286	291.887	290.273	288.862	287.905		293.176	288.362	360.938	362.411	354.537	356.927	348.619	345.873	340.805	301.259	351.997	340.711	341.393	348.007		286.453	282.432	286.895	294.846	294.466	289.676	289.062	286.589	283.714	298.399	292.858	293.003	289.258	292.102		297.579	288.514	296.241	296.98	298.707
284.989	280.652	288.832	292.409	292.35	290.872	289.695	287	283.373	286.867	291.53	290.188	288.939	287.922		292.712	288.059	360.803	363.24	353.104	356.723	348.618	345.293	339.374	301.694	350.042	340.205	342.227	347.64		286.262	282.517	286.956	294.33	293.787	289.17	288.327	285.966	282.706	296.148	291.675	291.606	288.332	290.36		297.969	288.527	295.982	297.121	298.79
284.651	280.613	288.454	291.735	292.148	290.634	289.469	286.985	283.428	286.976	291.411	290.52	288.941	287.869		292.408	287.503	361.524	364.283	353.888	357.082	348.793	345.308	338.333	301.315	348.5	339.818	342.871	348.831		285.589	281.938	286.345	293.461	293.315	288.977	287.847	286.461	283.624	295.817	291.813	291.355	288.941	290.326		297.92	288.724	296.142	297.291	298.52
284.712	280.119	288.649	292.292	292.399	291.179	289.379	286.795	282.777	286.534	291.123	289.911	288.603	287.825		292.891	287.922	361.375	365.105	355.11	361.21	351.34	346.136	337.245	301.445	350.182	340.544	342.874	350.12		285.909	282.172	286.729	293.844	293.724	289.26	288.363	286.949	283.78	295.683	292.209	291.845	289.002	290.145		298.454	288.772	296.353	297.585	298.624
284.491	279.874	288.485	292.116	292.043	290.678	289.072	286.993	283.369	286.861	291.446	290.131	288.653	288.072		292.602	288.151	361.836	363.834	354.698	360.753	350.883	348.733	339.636	301.055	352.982	341.59	343.644	354.228		285.676	282.023	286.603	293.57	293.549	289.098	288.324	285.99	283.125	292.397	291.292	290.931	288.301	289.146		298.951	289.36	296.994	298.001	299.592
284.312	280.39	288.427	291.775	291.884	290.881	289.416	287.36	282.93	287.122	291.875	290.717	289.169	288.717		292.516	287.815	361.399	364.946	356.152	359.862	352.11	350.759	340.749	301.691	353.767	342.431	344.279	355.882		285.384	281.783	286.138	292.825	293.651	289.055	287.96	286.702	283.823	292.818	291.744	291.351	288.853	289.61		297.638	288.974	296.558	297.262	298.855
284.983	280.63	288.914	292.474	292.554	291.39	289.803	287.423	283.78	286.899	292.113	290.739	289.285	288.458		292.576	287.554	361.898	366.098	358.619	360.883	353.55	350.799	342.651	301.559	353.779	342.605	343.469	356.078		285.899	282.301	286.879	293.276	293.965	289.357	288.611	287.355	284.181	292.48	292.198	291.99	288.999	289.546		297.596	288.68	296.681	297.502	298.607
284.677	280.796	288.399	292.06	292.843	291.455	289.901	287.62	283.671	287.745	292.623	291.322	289.296	289.042		292.454	287.408	364.582	368.031	357.925	362.977	355.703	351.036	343.287	300.07	354.573	343.313	342.929	355.068		285.972	282.064	286.895	293.021	293.592	289.259	288.354	287.029	284.422	292.669	292.004	291.877	289.199	289.6		297.318	288.936	296.691	297.326	298.529
285.551	281.467	289.669	293.116	293.488	292.251	290.785	287.67	283.559	286.986	292.079	290.656	288.973	288.651		292.797	287.741	364.828	368.557	358.388	363.565	357.232	350.559	345.06	300.758	356.629	343.978	345.081	355.631		285.34	282.052	286.537	292.638	293.295	288.76	288.14	287.35	284.85	291.794	292.272	292.033	289.081	289.755		297.558	288.92	296.104	296.956	298.393
284.72	280.296	288.283	292.029	292.48	290.874	289.531	287.578	284.084	287.338	292.34	291.25	289.518	288.974		292.508	287.796	363.812	366.564	358.894	364.273	354.797	350.479	344.839	300.389	356.383	343.352	343.927	355.628		285.823	282.24	286.787	292.73	293.563	289.129	288.756	287.617	284.694	291.551	291.947	291.884	289.063	289.663		296.952	288.136	295.421	296.608	298.267
285.136	280.494	288.663	291.927	292.967	291.522	289.845	287.06	283.423	286.599	291.946	290.415	288.885	288.22		292.909	287.934	364.16	365.955	360.253	364.008	353.491	349.488	344.076	300.51	356.991	343.152	341.973	354.646		285.034	281.766	286.473	292.185	292.869	288.729	287.59	287.681	284.85	291.736	292.103	291.79	288.995	289.798		297.532	289.193	296.303	297.052	298.787
285.006	280.505	288.786	292.693	293.232	291.568	289.807	287.452	283.716	287.319	292.438	291.231	289.319	288.62		292.685	288.279	367.203	366.47	362.529	365.562	354.072	348.605	343.68	300.4	357.03	342.746	340.154	353.979		285.36	281.934	286.432	292.186	293.07	288.938	288.027	286.781	284.327	290.444	291.386	291.147	288.793	289.038		298.031	289.716	297.213	297.784	299.566
285.272	280.637	288.999	292.247	293.014	291.156	289.474	287.512	283.454	287.166	291.93	290.729	288.957	288.611		292.482	288.15	370.01	367.776	366.266	366.6	355.206	348.099	343.705	300.845	356.914	341.049	339.871	352.803		285.568	282.17	286.872	292.536	293.561	289.181	288.58	286.863	283.933	289.846	290.995	290.818	288.122	288.513		297.777	288.73	296.174	297.293	298.746
291.39	281.537	289.19	292.818	293.426	291.371	289.655	287.861	283.427	287.681	292.273	291.153	289.039	288.822		294.723	288.498	369.958	366.998	367.106	367.354	354.433	346.361	341.252	300.397	355.051	339.842	338.965	350.959		284.921	281.554	285.908	291.71	292.944	288.737	288.04	287.011	284.848	290.441	291.706	291.449	289.134	289.339		297.156	288.381	295.524	296.441	297.841
309.865	284.356	289.562	293.246	294.04	292.588	290.558	287.409	283.578	287.496	291.879	290.959	288.955	288.45		298.2	289.252	368.04	365.615	363.877	365.317	353.671	345.085	340.981	299.434	354.696	339.509	338.128	349.703		285.613	282.422	286.602	292.486	293.284	288.977	287.856	286.951	284.724	290.411	291.523	291.259	288.861	289.146		297.438	288.359	295.89	296.693	298.329
320.782	286.288	288.491	292.052	292.688	291.18	289.562	287.17	283.77	286.789	291.569	290.681	288.622	288.135		300.444	289.233	364.364	363.771	359.463	362.531	352.505	345.788	342.338	299.893	355.7	339.668	338.777	346.824		285.923	282.738	287.226	292.463	294.075	289.855	288.685	286.315	283.628	289.781	290.906	290.429	288.464	288.417		297.738	288.527	295.967	297.015	298.449
323.922	288.316	289	292.666	293.051	291.353	289.419	287.487	283.253	287.17	292.429	290.906	289.047	288.664		301.347	289.727	361.096	359.906	355.408	360.693	350.191	345.425	340.015	299.15	353.871	339.118	337.256	346.003		285.311	282.094	286.542	291.968	293.013	289.063	288.077	286.405	284.113	290.264	291.406	291.636	289.082	288.932		297.35	288.498	296.174	296.883	298.81
323.554	288.414	289.531	293.361	293.241	291.144	289.71	287.681	283.545	287.426	292.519	290.901	289.233	288.672		301.558	290.008	356.899	353.51	352.955	355.215	348.597	345.326	338.281	298.331	353.137	338.868	335.059	345.211		285.715	282.427	286.68	291.953	293.451	289.153	287.96	286.689	284.202	290.238	291.382	290.87	289.116	289.021		297.677	289.458	296.78	297.615	298.943
325.626	288.686	289.235	292.338	293.096	291.295	289.926	287.037	283.162	286.767	291.812	290.417	288.566	288.474		301.387	289.239	354.327	347.218	349.846	351.875	343.204	345.352	338.511	298.495	353.468	339.604	333.448	345.921		286.357	282.671	287.248	292.997	293.809	290.099	288.634	286.951	284.096	289.953	291.738	291.269	288.959	289.31		297.664	289.39	296.661	297.387	298.938
322.545	287.105	288.428	291.552	292.157	290.886	289.105	287.727	283.493	286.776	292.039	290.305	288.532	288.144		300.594	289.06	353.78	344.636	346.858	350.025	340.334	346.37	340.335	299.479	355.056	340.855	334.944	345.981		285.45	282.591	286.358	292.312	293.088	289.059	288.055	287.263	284.28	290.319	292.076	291.469	289.388	289.36		297.538	288.79	296.094	296.815	298.46
315.829	285.81	288.689	291.639	292.01	290.879	289.381	287.203	283.622	286.986	292.027	290.667	289.021	288.12		299.799	289.748	353.329	341.285	345.409	347.124	339.592	345.575	340.33	297.963	354.858	340.227	334.734	345.096		285.659	282.621	286.743	292.433	293.546	289.566	288.417	286.491	283.465	289.671	290.938	291.49	289.272	288.653		297.724	289.231	296.443	297.291	298.946
309.24	285.185	288.308	290.885	292.072	290.61	289.244	287.464	283.939	287.058	292.243	290.609	288.711	288.275		297.912	288.78	351.148	338.698	343.983	344.728	337.985	346.471	342.019	297.987	356.215	339.757	335.803	345.379		285.006	282.3	286.509	292.312	293.237	288.994	288.06	286.584	283.766	289.222	291.319	291.356	288.84	288.48		297.375	288.77	295.918	297.157	298.509
301.476	284.036	288.437	291.108	291.578	290.539	288.923	287.297	283.497	286.787	292.128	290.505	288.915	288.384		296.191	288.36	349.518	338.541	343.915	343.861	337.183	346.667	343.031	298.598	356.853	339.147	337.248	346.45		286.114	283.135	287.397	292.711	294.082	290.338	289.029	286.737	283.384	289.472	291.123	290.919	289.016	288.933		297.799	289.317	296.541	297.187	298.805
296.827	283.804	288.454	291.647	292.433	290.906	289.516	287.767	284.087	287.246	292.343	290.957	289.275	288.533		294.221	287.805	348.32	339.191	342.876	344.498	336.487	348.911	344.968	298	358.455	339.403	338.015	346.775		285.753	282.881	287.018	292.122	293.083	289.692	288.603	286.162	283.168	289.137	291.198	290.61	288.938	288.44		297.095	288.84	296.101	296.778	298.16
293.176	283.141	288.625	291.82	292.341	291.118	289.516	287.986	284.001	287.319	292.594	291.102	289.405	288.562		293.878	287.88	348.893	340.756	343.726	344.269	337.207	350.599	345.811	297.735	358.226	338.723	339.699	347.401		285.786	282.236	286.391	294.545	292.846	289.49	287.997	286.222	282.881	289.26	291.398	290.486	288.711	288.432		297.553	289.052	296.139	297.998	298.754
288.976	282.004	288.061	291.502	291.67	290.667	288.719	287.42	284.191	287.501	292.773	290.999	289.239	288.32		292.837	287.123	347.16	341.529	341.847	343.745	337.491	352.991	347.585	297.869	360.099	339.407	339.746	346.399		285.476	283.698	286.651	309.519	293.335	289.364	288.121	287.66	284.041	291.217	303.405	292.285	289.677	290.62		297.465	289.133	296.193	300.891	298.466
287.356	281.355	287.934	291.184	291.844	290.792	288.912	287.592	283.718	287.022	292.437	290.832	288.632	288.034		292.799	288.115	347.122	343.233	342.035	345.08	337.701	353.796	347.168	298.285	360.255	338.298	339.632	345.041		285.325	283.082	287.021	327.801	293.228	289.136	287.686	290.015	285.06	294.73	333.831	297.818	289.919	296.325		297.399	289.214	296.799	304.359	298.728
287.015	281.83	288.676	292.2	292.685	291.112	289.453	287.732	283.606	286.615	291.998	290.639	288.521	287.996		292.728	288.044	347.473	345.079	341.718	346.265	338.435	354.234	344.971	297.796	359.1	337.558	337.957	342.875		285.712	283.148	287.47	329.845	293.671	289.383	287.992	292.076	287.161	304.057	357.579	306.628	290.559	305.082		297.797	288.889	296.45	304.867	298.678
286.37	281.75	288.692	292.386	292.688	291.118	289.815	287.902	284.171	287.272	292.417	290.78	289.284	288.338		292.515	287.699	347.918	345.544	342.018	346.551	339.039	353.107	342.957	297.724	356.668	336.722	336.606	342.375		285.985	282.78	287.359	330.156	293.202	289.213	288.378	289.479	283.834	306.4	357.585	307.583	290.033	309.425		297.905	289.378	296.829	305.439	299.134
286.06	281.486	288.506	291.868	292.197	291.066	288.994	287.732	283.455	286.79	292.048	290.564	288.531	288.11		293.029	288.551	349.241	348.773	344.722	349.446	340.618	352.479	341.601	298.022	354.714	336.668	336.892	342.864		286.015	282.788	287.116	329.478	293.695	289.637	288.297	289.197	283.653	308.727	349.33	306.503	289.959	308.064		297.417	288.678	296.106	304.686	298.24
285.658	281.295	288.302	292.193	292.719	291.257	289.762	287.397	283.644	286.965	291.827	290.355	288.725	288.209		291.616	287.235	350.126	350.751	346.142	350.638	342.192	352.512	339.989	297.91	353.518	336.905	337.112	342.271		285.888	282.726	287.487	326.764	293.942	289.902	288.533	290.491	284.337	305.888	347.136	305.753	289.918	305.565		297.904	288.872	296.388	304.105	298.668
285.81	281.758	288.504	292.214	292.659	291.241	289.813	287.571	283.409	286.901	291.843	290.884	288.759	287.574		292.901	288.032	351.814	352.983	346.885	351.187	344.206	354.901	340.296	297.727	354.649	338.45	338.859	343.579		285.367	282.413	286.393	322.163	293.262	289.434	288.182	288.246	283.821	303.169	342.819	303.792	289.799	302.674		296.978	288.778	296.319	303.429	298.524
285.875	281.667	288.749	292.069	292.618	291.16	289.783	287.619	283.511	287.004	292.056	290.512	288.54	287.919		292.017	287.528	352.032	354.755	346.356	351.581	344.366	357.198	339.316	297.416	355.082	339.439	340.98	345.09		285.692	282.134	286.466	319.017	293.098	289.151	287.995	286.552	283.323	298.521	335.951	301.451	289.182	300.66		296.722	288.039	295.879	302.165	298.244
285.705	280.984	288.272	291.801	292.568	291.013	289.536	287.584	282.924	286.42	291.768	289.858	288.32	288.063		293.1	288.432	353.181	356.71	349.203	352.955	345.975	360.055	339.791	296.647	356.646	340.558	343.11	346.421		285.518	282.181	286.893	313.194	293.266	289.235	288.418	287.786	283.925	297.011	327.695	299.47	289.823	298.228		297.563	288.733	296.274	301.348	298.343
285.172	281.162	288.424	292.026	292.401	290.665	289.629	287.624	283.855	287.054	292.471	290.771	288.849	288.108		293.052	288.519	353.191	357.661	349.877	353.458	346.76	362.405	340.711	297.189	358.126	341.778	343.35	346.948		285.466	282.57	286.66	309.624	293.117	289.257	288.078	286.774	283.327	294.517	318.096	296.946	289.738	297.453		298.058	289.119	296.845	301.02	298.804
285.211	280.941	288.631	291.994	292.501	290.828	289.746	287.174	282.462	286.096	291.686	289.756	287.926	287.814		291.848	287.459	353.372	358.285	349.715	352.598	346.239	363.745	340.258	296.437	358.638	341.345	342.003	346.518		285.37	281.612	286.184	305.262	292.761	288.72	287.962	286.463	283.209	293.336	311.033	295.145	289.412	295.812		298.474	289.511	296.672	300.332	299
285.396	281.015	288.878	292.399	292.548	291.146	289.759	289.337	284.499	287.488	293.424	291.359	289.295	289.159		292.49	288.078	352.586	360.912	350.724	352.182	347.159	365.817	340.257	296.777	357.36	341.713	339.924	347.088		285.614	282.213	286.322	302.588	293.27	289.281	288.119	287.008	283.487	292.369	305.301	293.962	289.381	294.705		296.967	288.563	296.091	298.457	297.932
284.688	280.693	288.45	292.493	292.331	291.22	289.444	288.269	283.635	287.142	292.457	290.8	288.905	288.225		292.577	287.768	354.577	362.466	353.418	354.962	349.68	363.85	338.062	296.508	353.53	339.873	337.603	346.215		285.945	282.827	286.771	300.362	293.137	289.792	288.531	286.774	283.428	291.246	301.115	293.459	289.722	293.716		296.814	288.648	296.13	298.661	298.609
285.071	281.053	288.498	292.29	292.755	290.833	289.584	288.485	283.693	287.696	292.539	291.497	289.594	288.983		292.475	288.081	356.81	367.376	355.843	357.306	352.855	362.226	337.274	296.689	351.448	338.997	334.744	345.965		285.469	282.578	286.528	297.674	292.915	288.965	287.98	287.083	283.715	290.649	298.366	292.748	289.384	293.013		296.636	289.235	296.711	298.611	298.915
285.699	280.893	288.721	292.625	292.621	290.919	289.95	287.881	283.336	286.928	291.95	290.929	288.762	288.38		292.87	288.227	359.216	368.747	359.141	359.765	356.082	359.715	335.454	296.482	346.149	336.085	331.981	343.524		285.054	282.213	286.25	295.695	293.073	289.2	287.689	287.039	283.922	290.601	296.95	292.293	289.455	292.701		297.048	289.198	296.366	298.168	298.998
286.035	281.363	288.591	292.568	292.774	291.047	289.618	287.327	282.762	286.541	291.433	290.111	288.122	287.26		291.987	287.304	357.244	365.789	357.924	358.247	352.755	357.924	334.971	296.809	343.917	333.642	331.087	343.812		285.891	283.168	287.008	294.68	293.094	289.215	288.433	286.528	283.745	289.745	295.253	291.751	289.437	291.41		296.704	288.766	295.928	297.608	298.464
287.364	282.295	288.677	292.596	293.052	291.586	289.783	288.091	284.101	287.939	292.438	290.949	289.092	288.871		293.06	288.4	358.307	365.963	358.019	359.668	353.317	356.357	334.739	296.758	342.853	332.973	330.79	343.965		285.23	282.629	286.46	293.661	292.966	288.871	288.336	285.684	282.735	288.307	293.429	290.617	288.575	290.242		296.542	288.999	296.415	297.679	298.433
287.37	281.985	288.275	292.282	292.631	291.087	289.983	287.625	283.12	286.816	291.496	290.19	288.305	287.55		293.315	288.73	358.626	363.489	357.436	360.887	354.571	356.836	335.699	297.328	342.74	332.257	330.824	344.058		285.797	283.218	287.358	294.27	293.674	289.573	288.915	286.461	283.476	288.914	292.964	290.849	289.402	290.313		296.899	289.427	296.259	297.754	298.796
287.288	282.41	289.102	292.379	293.165	291.271	289.895	287.183	282.75	286.987	291.444	290.125	288.036	287.82		292.875	287.701	358.835	361.799	356.552	359.662	353.873	354.546	336.32	296.86	341.166	332.661	330.902	345.625		284.951	281.929	286.14	292.875	292.448	288.913	287.71	286.21	283.514	288.481	292.396	290.701	289.17	290.215		296.312	288.762	295.683	297.128	298.267
287.544	282.844	289.618	293.135	293.754	292.072	290.475	287.082	283.692	286.938	291.451	290.271	288.451	288.258		292.627	287.924	358.656	360.981	358.061	360.364	354.192	354.036	338.028	296.626	340.433	334.398	331.026	346.073		284.979	282.291	286	292.494	292.774	289.09	287.887	286.881	283.851	288.87	292.481	291.123	289.277	290.43		296.688	289.834	296.819	298.018	298.916
286.441	281.563	288.409	291.589	292.741	291.03	290.02	287.689	283.455	287.328	291.837	290.869	288.671	288.37		293.31	288.554	358.665	360.205	359.715	362.009	354.046	353.736	340.148	296.222	340.151	335.621	331.851	346.312		285.908	283.005	287.22	293.247	293.339	289.826	288.72	287.068	283.799	289.143	292.761	291.233	289.423	290.153		296.977	289.768	296.965	298.01	298.928
286.13	281.731	288.528	292.215	292.587	291.483	289.857	288.133	283.59	287.453	291.703	291.287	289.062	288.872		293.146	287.945	358.268	357.669	359.031	361.636	354.612	353.772	341.804	296.458	340.823	337.485	333.175	346.48		285.221	282.752	286.598	292.938	292.99	289.47	288.201	287.876	284.913	289.653	293.048	291.477	289.901	290.43		297.111	289.776	296.808	298.084	299.31
285.766	281.689	288.969	292.585	292.724	291.8	290.362	287.673	283.448	286.955	291.582	290.367	288.569	288.304		293.012	287.887	358.46	357.868	358.347	361.718	355.449	354.385	343.095	296.738	342.253	339.503	335.095	346.883		284.935	282.576	286.115	292.591	292.492	288.872	287.541	287.186	283.849	289.012	292.2	291.034	289.363	289.847		296.199	288.283	295.975	296.919	298.315
285.891	281.534	289.16	292.755	293.375	291.965	290.326	287.79	284.072	287.523	292.336	291.267	289.194	288.457		292.704	288.23	358.808	359.799	361.663	362.2	355.369	351.967	342.274	295.867	342.853	340.228	333.774	345.668		285.238	282.167	286.127	292.595	292.697	288.708	287.781	286.754	283.396	288.55	291.728	290.749	289.243	289.698		296.981	289.424	296.416	297.534	299.193
285.069	280.744	288.49	292.25	292.951	291.669	290.12	287.537	283.441	287.082	291.721	290.868	288.753	288.084		292.226	287.848	360.112	363.548	364.833	365.534	357.067	351.935	341.545	296.567	344.3	341.604	333.259	342.941		285.686	283.194	287.038	293.926	293.382	289.556	288.619	286.901	283.713	288.325	291.462	290.332	288.564	289.082		297.243	289.549	296.945	297.628	298.936
285.39	281.334	289.303	293.041	293.499	292.284	290.503	287.663	283.948	287.055	291.996	290.646	289.044	288.145		292.077	287.609	362.932	368.331	370.883	371.307	360.781	350.34	339.41	296.35	345.601	340.982	332.357	342.139		285.479	282.715	286.669	293.653	292.969	289.193	288.204	287.417	285.362	289.451	292.283	291.302	289.49	289.793		296.528	289.138	296.598	297.799	298.833
285.291	281.287	289.366	293.491	294.031	292.268	290.571	287.509	283.729	287.351	291.951	290.944	288.463	288.282		293.007	288.67	366.147	374.073	377.565	376.941	365.484	349.296	337.866	296.243	346.129	340.999	332.661	342.875		285.571	282.711	286.358	293.343	293.11	289.347	288.284	287.131	284.737	288.691	292.33	291.011	289.206	289.444		296.958	289.736	296.846	298.028	298.92
285.089	280.894	289.225	293.234	293.386	292.029	290.536	287.549	283.367	287.034	291.641	290.522	288.186	288.167		293.276	288.575	368.568	376.691	381.964	380.825	368.238	348.691	336.195	296.874	345.404	341.639	331.611	342.657		285.302	282.264	286.376	293.015	292.981	288.775	287.893	287.452	285.002	289.069	292.017	291.368	289.446	289.728		296.437	288.453	294.681	297.32	298.466
285.097	280.553	289.314	292.938	294.111	292.541	290.697	287.884	283.775	287.255	292.196	291.186	289.011	288.528		292.363	287.883	368.943	374.594	382.457	381.533	368.46	344.433	332.263	295.486	344.543	339.802	331.564	341.489		285.21	282.421	286.428	293.094	292.983	289.014	287.651	286.691	285.331	289.287	292.157	291.017	289.671	289.701		296.669	288.842	292.65	297.38	298.465
285.493	281.496	289.811	293.088	294.083	292.284	290.766	287.38	283.34	287.165	291.946	290.906	288.809	288.486		292.271	287.296	366.586	369.171	377.861	376.424	366.069	344.159	331.216	296.232	345.079	339.888	332.252	341.815		285.487	282.367	286.582	293.53	293.18	289.295	288.41	286.828	285.021	288.632	292.114	292.367	290.044	290.249		296.924	289.32	293.133	297.803	298.729
288.401	281.169	289.136	292.861	293.647	292.181	290.428	287.021	282.855	286.789	291.683	290.353	288.33	288.047		293.713	288.482	364.341	364.53	372.128	373.168	359.059	344.133	331.962	296.583	345.83	340.268	332.982	342.41		285.666	283.199	286.88	293.493	293.601	289.935	288.849	286.796	284.915	289.052	293.971	297.351	291.463	295.813		297.276	289.38	292.82	298.052	299.44
296.235	282.751	289.136	292.905	293.626	292.163	290.346	287.983	284.013	287.279	292.32	290.872	289.436	288.554		295.043	288.333	363.474	360.786	367.314	369.083	354.485	343.74	332.218	295.841	345.659	340.318	333.586	342.213		285.483	282.452	286.433	295.782	292.95	289.339	288.263	287.49	285.273	288.986	300.721	297.787	289.811	308.158		297.216	289.51	292.804	298.424	298.938
302.477	285.134	289.336	292.64	293.213	292.047	290.329	287.822	283.544	287.141	292.076	290.91	288.934	288.345		296.813	289.215	363.234	357.461	365.118	366.686	352.466	344.757	333.733	296.938	346.866	341.78	335.409	343.532		285.605	282.238	286.162	305.56	292.833	289.33	288.036	287.469	286.271	289.862	321.551	303.68	290.141	312.907		296.844	289.661	292.693	300.253	298.746
301.73	287.7	290.396	292.396	293.789	292.085	290.079	287.95	283.892	287.693	292.363	291.14	289.323	288.694		296.603	289.761	363.536	352.227	362.278	363.105	349.77	343.822	334.551	295.948	347.387	341.763	335.594	342.822		285.687	282.764	286.589	316.611	293.739	289.619	288.34	286.854	285.364	290.294	340.197	305.613	290.039	314.89		297.258	289.262	292.918	302.797	298.879
299.709	285.908	289.305	292.301	293.588	291.901	290.359	287.723	283.414	287.253	291.862	291.133	289.405	288.176		295.253	288.843	359.766	346.561	357.285	357.875	346.375	344.987	335.542	296.138	347.874	342.818	336.286	343.317		285.768	283.122	287.214	323.758	294.242	289.592	288.611	286.889	285.489	292.051	351.086	306.902	289.887	313.718		296.943	289.155	293.184	303.521	299.109
299.404	285.135	288.859	291.689	292.968	291.197	289.798	287.38	283.371	286.814	292.125	291.151	288.971	288.401		296.111	289.559	357.624	341.938	355.364	355.276	344.013	346.03	337.545	296.348	349.54	345.377	337.963	344.692		285.531	282.504	286.499	327.278	294.349	289.013	288.45	286.771	285.293	294.266	356.019	306.851	289.365	308.597		297.083	289.528	292.532	304.817	298.94
298.998	284.715	288.888	291.868	293.197	291.659	289.989	287.273	283.48	286.678	292.146	290.867	289.115	288.204		295.486	288.189	355.564	337.205	351.833	352.193	341.275	347.767	341.015	296.295	352.029	346.787	339.322	346.519		285.634	282.665	286.528	328.367	294.645	289.822	288.536	287.445	285.953	297.334	357.007	306.026	289.796	307.192		296.863	289.065	292.582	304.831	298.915
296.367	284.445	289.161	291.707	292.948	291.443	289.875	287.802	283.355	286.906	291.887	291.045	288.561	288.362		295.556	289.122	354.771	337.791	351.587	354.486	341.194	348.408	342.281	295.812	353.223	348.775	340.49	348.015		285.712	283.072	286.811	325.752	294.894	289.565	288.21	287.379	285.527	296.955	346.578	303.505	289.736	304.546		296.992	289.212	292.734	303.985	298.986
293.621	284.116	288.798	291.522	292.896	291.359	289.65	287.582	283.751	286.559	292.136	290.819	288.896	288.284		294.46	288.424	353.972	337.463	352.003	355.883	340.407	350.58	346.623	296.671	355.839	351.555	342.855	350.16		284.886	282.23	286.265	320.69	294.038	289.104	288.055	287.246	284.611	297.364	345.025	301.284	289.072	301.006		296.824	288.83	292.131	302.758	298.444
291.585	283.558	288.728	291.432	292.665	291.359	289.177	288.166	283.98	287.582	292.931	291.553	289.757	289.228		293.412	287.879	354.26	337.044	350.567	355.609	339.839	351.195	348.929	295.943	355.955	352.999	345.913	351.448		285.499	282.472	286.522	316.099	293.63	289.429	288.195	291.009	284.535	299.603	348.195	301.272	289.215	299.516		297.156	289.192	292.713	302.31	299.05
289.051	282.912	288.787	291.332	292.75	291.45	289.651	288.379	284.181	287.682	293.088	291.562	289.891	289.286		293.713	288.451	355.692	338.49	351.979	356.494	341.005	353.743	350.441	296.069	358.395	354.418	345.621	352.716		286.069	283.392	287.235	312.446	293.648	289.588	288.463	321.053	291.983	306.493	354.476	305.49	291.255	301.723		297.031	289.231	292.445	300.947	298.529
287.871	282.758	288.608	291.418	292.741	291.26	289.478	287.914	283.79	287.244	292.453	291.264	289.24	288.887		293.035	288.224	356.445	337.59	352.028	354.59	339.585	355.711	352.919	296.029	360.609	355.3	347.198	354.032		285.822	282.618	286.591	308.316	293.095	289.245	288.539	287.779	284.98	307.689	383.453	368.018	318.64	321.874		296.896	289.045	293.012	300.693	299.201
287.473	282.64	288.86	291.595	293.12	291.745	289.756	287.467	283.218	286.236	292.052	290.733	288.922	288.321		292.828	287.736	356.869	337.824	351.981	355.176	339.011	358.23	353.872	295.961	361.445	353.374	348.856	356.166		285.268	282.363	286.391	305.23	293.222	288.959	288.446	287.419	284.886	302.791	351.954	301.504	290.188	298.898		297.202	289.093	292.97	300.423	298.971
286.46	282.16	288.508	290.975	292.366	291.223	289.116	288.063	284.056	286.803	292.365	291.21	289.413	288.684		292.868	287.864	355.824	338.077	350.378	355.961	338.603	361.273	356.149	296.413	361.794	353.336	350.037	356.257		285.344	282.395	286.539	301.915	293	288.978	287.951	288.268	284.817	303.387	353.885	300.316	289.377	296.394		297.303	289.919	293.087	300.216	299.591
285.906	281.606	288.808	291.503	292.366	291.086	289.187	288.105	284.392	287.654	292.605	291.48	289.758	289.551		292.743	288.303	357.951	339	348.368	356.779	338.435	359.865	355.566	296.168	359.321	350.168	347.307	356.715		284.997	282.056	286.118	299.301	292.425	288.798	287.669	291.799	285.044	303.168	356.789	300.657	289.437	296.96		296.969	289.019	292.379	298.423	298.281
285.413	281.379	288.645	291.049	292.608	291.161	289.336	287.669	284.058	287.015	291.892	290.786	289.121	288.689		292.354	287.882	361.787	341.245	348.818	357.651	339.174	358.318	353.535	296.361	355.659	348.631	342.685	354.005		285.601	282.666	286.956	298.516	293.608	289.474	288.389	295.829	285.577	301.745	352.992	301.436	290.324	296.235		296.858	289.367	293.17	298.834	299.004
285.965	282.257	289.506	291.938	293.246	292.063	289.814	288.204	283.869	287.03	292.261	291.268	289.389	288.68		292.558	288.113	364.306	344.329	350.1	359.592	340.628	354.451	352.078	296.003	354.124	347.462	339.319	352.905		285.377	282.342	286.311	296.162	292.89	288.791	288.048	295.612	287.997	302.493	347.348	301.666	291.998	296.871		296.843	289.341	293.211	298.332	298.673
285.398	281.629	289.457	292.319	292.935	291.783	289.497	286.94	283.212	286.757	291.734	290.874	288.368	287.621		292.402	288.212	366.358	346.678	352.033	361.608	342.757	351.247	347.026	296.215	354.326	343.386	335.648	351.546		285.881	282.871	286.213	297.164	293.284	289.221	288.539	286.41	282.638	297.229	341.665	296.817	288.483	293.826		296.974	289.443	292.586	298.205	298.657
285.036	280.936	288.828	291.474	292.876	291.748	289.284	286.462	282.508	285.997	291.059	289.772	287.965	287.307		292.745	288.369	366.518	346.804	351.392	360.529	342.976	351.13	344.065	296.404	353.604	339.092	334.547	348.959		286.004	283	286.45	307.039	294.682	289.098	288.009	288.296	284.099	297.301	339.854	296.263	289.498	294.133		297.186	290.185	293.397	301.017	299.371
284.935	281.106	289.165	291.879	292.672	291.549	289.874	287.815	284.117	287.52	292.843	291.036	288.9	288.43		293.099	288.448	367.042	348.215	350.678	360.367	343.62	350.837	345.071	295.92	353.252	338.474	332.96	347.593		287.039	283.664	287.3	323.365	296.87	289.222	288.561	287.397	283.558	296.012	332.696	296.02	289.462	293.694		297.636	290.202	293.074	304.186	299.844
285.962	281.716	289.483	291.828	293.095	291.693	290.051	288.9	284.819	288.147	293.425	291.425	289.377	288.98		293.302	288.578	366.138	348.294	350.541	359.133	343.034	353.999	346.791	296.976	355.831	339.462	334.891	348.249		287.651	284.285	287.544	332.038	298.499	289.17	288.156	287.816	283.96	295.371	329.132	295.097	289.367	293.155		297.214	289.309	292.449	304.872	299.144
286.244	281.905	290.013	292.754	293.343	292.148	290.143	292.059	285.928	288.606	293.881	292.167	289.817	289.14		292.765	288.102	364.684	348.25	349.434	357.694	342.503	353.473	345.436	296.266	354.719	339.073	333.439	348.335		287.112	285.07	290.677	338.981	302.063	291.493	290.016	287.176	283.819	294.759	325.251	295.305	290.161	293.413		297.641	290.212	294.054	307.411	300.769
285.54	281.251	289.441	292.281	293.227	291.494	289.92	292.011	288.354	288.915	293.145	291.257	289.104	288.752		292.661	288.392	363.96	348.453	348.499	355.653	341.846	353.157	345.483	296.638	354.687	337.668	332.849	348.037		285.519	283.073	286.811	332.507	298.714	289.24	288.668	286.313	282.751	292.872	315.237	293.585	289.031	291.333		297.303	289.649	292.695	305.506	299.699
285.726	281.538	289.74	292.182	292.744	291.959	289.885	290.14	285.8	288.621	293.974	291.142	289.189	288.936		292.435	287.884	363.263	347.005	347.82	354.099	341.429	352.038	341.443	296.932	352.707	337.682	332.633	348.504		285.665	283.046	286.738	331.709	299.166	289.333	288.513	287.151	282.9	292.525	310.886	293.944	289.357	291.508		298.036	290.032	293.382	306.197	300.703
285.698	281.508	289.63	292.483	293.411	291.854	289.987	288.217	284.378	287.728	292.718	290.768	289.051	288.669		293.646	288.711	364.4	348.697	347.852	355.299	341.819	349.181	338.675	296.438	348.378	337.276	331.464	348.76		285.929	282.945	286.869	328.938	300.122	289.488	288.787	286.472	282.136	291.208	306.882	293.259	288.847	290.3		297.343	288.906	292.669	304.935	299.989
285.795	282.076	289.822	292.619	292.996	291.584	290.223	287.931	283.668	287.205	292.406	290.805	288.801	288.417		293.242	288.181	366.67	350.35	348.307	355.433	342.112	346.554	337.43	296.782	345.224	336.764	331.179	349.18		286.105	282.575	286.444	324.373	298.926	289.299	288.104	286.215	282.694	291.36	306.104	293.148	289.39	290.726		297.337	289.095	292.534	304.07	299.859
284.978	280.881	289.424	291.862	292.426	291.413	289.421	287.359	283.241	287.001	291.652	290.723	288.598	288.134		292.704	288.152	368.393	352.004	348.972	355.873	342.581	343.462	335.714	296.238	344.81	336.337	331.499	348.267		285.607	282.725	286.345	320.193	298.697	289.273	288.176	286.471	282.606	291.398	303.335	293.308	289.339	290.863		297.005	288.951	292.197	302.893	299.286
285.776	281.411	289.699	292.493	293.036	291.992	290.242	287.906	283.768	287.404	292.345	290.751	289.196	288.415		292.4	287.805	368.193	354.506	349.45	357.513	343.919	342.538	334.975	295.771	343.559	335.787	330.332	345.568		286.012	283.496	286.928	316.59	297.337	289.54	288.471	286.564	282.685	291.392	301.69	293.004	289.103	290.067		297.026	288.982	292.142	301.812	298.829
285.151	280.735	289.494	291.729	292.659	291.616	289.789	287.707	283.338	287.006	292.186	290.987	289.083	288.741		293.056	288.324	370.742	357.535	351.91	359.652	345.28	341.77	334.647	295.595	343.399	335.688	330.603	345.969		285.129	282.636	286.043	310.615	295.597	288.913	287.902	286.745	282.777	291.342	299.817	292.496	288.978	289.747		297.555	289.058	292.688	301.607	299.089
285.268	281.21	289.351	292.149	292.671	291.632	289.507	287.113	283.12	286.786	291.505	290.236	288.365	287.725		292.534	287.737	371.037	358.222	352.841	360.14	346.153	341.774	334.635	295.868	343.645	335.325	330.526	345.268		285.083	282.794	286.747	308.75	294.354	288.912	287.695	286.219	282.39	290.585	297.327	291.77	288.676	289.414		297.488	289.398	292.542	300.778	299.292
284.56	280.587	288.878	292.06	292.855	291.52	289.37	287.944	284.052	287.374	292.743	291.466	289.142	288.961		293.037	288.202	372.154	361.538	354.894	362.925	347.663	341.951	334.913	295.661	343.614	335.357	330.863	343.063		285.482	282.939	286.558	307.18	294.017	289.213	287.961	287.312	283.332	291.598	297.768	292.708	289.601	290.287		297.758	289.54	292.542	300.58	299.128
285.489	281.616	289.512	293.035	293.171	291.834	290.069	287.692	283.77	287.542	292.387	290.991	288.89	288.847		293.728	288.955	373.309	361.985	356.313	364.311	349.392	341.736	335.595	296.115	344.032	336.252	331.933	342.229		285.828	283.104	287.081	305.855	294.309	289.833	288.81	287.232	283.424	291.671	297.416	293.259	289.735	290.379		297.248	288.806	292.087	299.621	298.345
291.054	283.349	290.867	293.761	294.229	292.901	290.707	287.326	283.916	287.594	292.297	290.65	289.057	288.609		293.898	288.426	374.67	363.104	358.739	365.991	348.836	341.39	336.374	295.568	344.654	337.593	333.364	342.407		286.227	283.88	287.376	304.945	294.195	290.248	289.025	286.539	282.495	289.459	295.598	292.222	289.066	289.153		297.268	289.022	292.595	299.664	298.842
300.405	284.97	290.685	293.501	293.832	292.813	290.386	287.919	283.501	286.859	292.175	290.879	288.358	288.264		296.349	289.502	375.215	364.638	360.724	366.424	350.241	342.253	337.346	295.456	345.855	338.509	334.272	342.324		285.681	283.074	286.73	303.351	293.844	289.111	288.499	286.671	282.525	289.671	295.505	292.079	289.217	289.872		297.278	289.245	292.42	299.113	298.74
305.275	285.066	290.667	293.639	294.099	292.076	290.237	287.524	283.504	287.07	292.183	290.83	288.907	288.211		297.262	289.381	373.501	364.41	361.025	365.59	350.244	344.497	339.186	296.667	347.691	341.235	336.505	343.718		285.284	282.431	286.036	301.033	292.937	288.572	287.887	285.927	281.944	289.111	294.354	291.731	288.423	288.862		297.76	289.663	292.836	299.626	298.742
307.13	284.413	289.98	292.84	293.907	292.365	290.177	287.29	283.462	287.316	291.754	290.753	288.51	287.961		297.658	288.202	372.559	363.281	361.52	364.88	350.225	343.742	339.393	295.484	346.136	341.259	336.537	342.726		285.935	283.238	287.142	300.042	293.686	289.514	288.28	287.667	283.496	290.893	295.829	292.64	289.746	289.988		297.426	289.312	292.758	298.627	298.909
305.863	284.16	289.408	292.789	293.197	291.94	290.37	288.029	284.693	287.783	292.85	291.438	289.677	288.727		297.565	288.605	372.365	363.434	361.849	367.198	351.031	345.654	342.094	296.086	349.041	343.251	338.791	343.918		285.192	282.461	286.314	299.294	293.717	289.057	288.17	289.185	284.087	292.013	295.965	293.687	290.38	290.878		297.632	289.473	292.816	298.684	298.972
305.632	284.295	289.6	292.565	293.54	291.707	289.95	288.266	284.18	287.733	292.557	291.289	289.068	288.837		297.594	288.796	371.329	360.414	360.803	366.688	349.908	347.865	343.194	296.335	351.391	345.792	341.162	345.425		286.215	283.312	287.004	298.336	293.544	289.423	288.797	291.085	285.061	294.227	296.93	296.312	290.17	290.71		298.184	289.679	292.74	298.763	298.872
304.798	284.914	290.286	292.608	293.764	292.44	290.318	287.67	283.932	287.341	292.003	291.09	289.107	288.587		297.838	289.685	371.652	358.105	361.048	367.871	349.787	349.306	345.332	295.889	353.359	347.081	343.357	346.482		285.836	283.016	286.795	296.979	292.917	288.862	288.378	302.74	291.274	301.882	304.779	301.729	296.653	296.082		297.619	289.442	292.703	298.717	298.908
302.256	284.716	289.611	292.702	293.53	292.434	290.362	288.172	284.597	287.572	292.589	291.437	289.312	288.86		297.253	289.144	369.033	356.919	361.137	368.062	351.871	350.287	346.845	296.266	355.178	347.902	345.568	348.995		285.304	282.458	286.285	295.638	292.731	288.812	287.485	289.793	283.687	294.867	295.961	293.606	291.806	290.785		298.033	289.8	292.699	298.282	298.379
297.95	284.527	289.371	292.179	293.482	292.15	290.24	288.558	284.469	287.913	293.366	291.854	289.945	289.162		295.783	288.977	365.682	354.746	359.305	366.223	351.194	353.666	350.602	297.087	357.779	350.801	349.967	350.15		286.22	283.227	286.635	295.705	293.285	288.967	288.381	288.634	283.002	294.562	295.591	292.705	291.031	290.38		297.254	289.488	292.868	297.998	298.189
294.004	284.313	289.336	292.607	293.248	292.506	290.029	287.696	283.8	286.921	292.102	291.414	289.512	288.46		294.509	288.675	362.414	352.98	357.597	366.048	349.778	356.214	353.216	297.073	360.454	353.43	353.276	351.701		285.053	282.774	286.41	294.898	292.77	288.747	288.043	287.362	283.365	293.339	295.364	291.731	291.16	289.453		297.292	289.949	292.945	298.479	298.158
290.833	284.129	289.38	292.477	293.142	292.152	290.06	287.73	284.625	287.427	292.546	291.235	289.48	288.887		294.387	289.327	361.536	353.052	357.685	365.925	350.072	358.284	355.219	296.226	362.664	355.623	356.714	353.962		285.623	282.944	286.491	294.698	293.066	289.104	288.011	287.524	283.453	293.194	295.439	292.49	291.347	289.621		297.168	289.84	292.643	298.331	297.51
288.372	283.764	289.126	291.481	292.922	291.193	289.524	287.965	284.785	287.388	292.816	291.542	289.899	289.009		293.586	288.631	361.365	350.145	357.359	364.899	350.021	359.119	357.962	296.939	364.462	357.155	359.172	355.111		285.504	282.498	286.001	294.491	292.85	288.547	287.978	287.439	283.597	291.938	295.021	291.84	290.532	289.288		297.517	289.888	293.015	298.393	298.079
287.586	283.238	289.606	292.519	293.505	292.256	290.258	288.153	284.568	287.859	293.069	291.807	290.398	289.296		293.25	288.154	360.83	347.948	356.244	364.129	348.394	360.539	361.099	296.994	366.935	359.652	360.567	357.555		285.485	283.035	286.736	294.409	293.437	289.011	288.496	286.755	283.471	291.834	294.907	291.678	290.124	289.251		296.772	289.067	292.444	297.63	297.254
286.434	282.581	289.185	291.776	292.639	291.623	289.946	288.208	284.943	287.667	293.4	291.986	290.101	289.106		292.79	288.02	359.825	345.844	353.935	360.848	346.584	360.795	361.629	296.79	367.438	359.782	358.941	357.749		285.616	283.013	286.722	294.234	293.044	289.469	288.266	287.051	283.694	290.659	295.275	291.993	290.083	289.256		296.776	289.302	292.433	298.137	297.45
[truncated: 283 more rows]
[truncated: 37 more columns]
